# Supplementary material for: Tetra­guanidinium bis­[citrato(3−)]cuprate(II) dihydrate
Source: Acta Crystallogr Sect E Struct Rep Online. 2009 Nov 7;65(Pt 12):m1540–1. doi: 10.1107/S1600536809046170 (PMC2971813; doi:10.1107/S1600536809046170)
Supplement: Supplementary file 1 [file e-65-m1540-sup1.cif]

##############################################################################
###                                                                        ###
###        Electronic paper (Acta Crystallographica Section E)             ###
###                                                                        ###
##############################################################################
#                                                                            #
# This CIF contains the data in a paper accepted for publication in Acta     #
# Crystallographica Section E. It conforms to the requirements of Notes      #
# for Authors for Section E, and has been peer reviewed under the auspices   #
# of the IUCr Commission on Journals.                                        #
#                                                                            #
# Full details of the Crystallographic Information File format               #
# are given in the paper "The Crystallographic Information File (CIF):       #
# a New Standard Archive File for Crystallography" by S. R. Hall, F. H.      #
# Allen and I. D. Brown [Acta Cryst. (1991), A47, 655-685].                  #
#                                                                            #
# The current version of the core CIF dictionary is obtainable from          #
# ftp://ftp.iucr.org/pub/cif_core.dic. The current version number is 2.4.    #
#                                                                            #
# Software is freely available for graphical display of the structure(s) in  #
# this CIF.  For information consult the CIF home page http://www.iucr.org/  #
# cif/home.html                                                              #
#                                                                            #
# This file may be used for bona fide research purposes within the           #
# scientific community so long as proper attribution is given to the journal # 
# article from which it was obtained.                                        #
#                                                                            #
##############################################################################
                                             
data_global
_audit_creation_method     'form.cif (version 2.0)'
_journal_data_validation_number     ?
_journal_date_recd_electronic     2009-10-27
_journal_date_accepted     2009-11-03
_journal_name_full     'Acta Crystallographica, Section E'
_journal_year     2009
_journal_volume     65
_journal_issue     12
_journal_page_first     m1540
_journal_page_last     m1541
_journal_paper_category     QM
_journal_coeditor_code     CI2960
loop_
    _publ_contact_author_name
    _publ_contact_author_address
    _publ_contact_author_email
    'Fun, Hoong-Kun'
;
X-ray Crystallography Unit
School of Physics
Universiti Sains Malaysia
11800 USM, Penang
Malaysia
;
 'hkfun@usm.my'
    'Nornisah Mohamed'
;
School of Pharmaceutical Sciences
Universiti Sains Malaysia
11800 USM, Penang
Malaysia
;
 'nornisah@usm.my'
_publ_contact_author_fax     '6 04 6579150'
_publ_contact_author_phone     '6 04 6533652'
_publ_section_title
;
Tetraguanidinium bis[citrato(3-)]cuprate(II) dihydrate
;
loop_
    _publ_author_name
    _publ_author_footnote
    _publ_author_address
    'Mohammad T. M. Al-Dajani' ?
;
      School of Pharmaceutical Sciences
      Universiti Sains Malaysia
      11800 USM, Penang
      Malaysia
;
    'Hassan H. Abdallah' ?
;
      School of Chemical Sciences
      Universiti Sains Malaysia
      11800 USM, Penang
      Malaysia
;
    'Nornisah Mohamed' ?
;
      School of Pharmaceutical Sciences
      Universiti Sains Malaysia
      11800 USM, Penang
      Malaysia
;
    'Chin Sing Yeap'
;
Thomson Reuters ResearcherID: A-5523-2009.
;
;
      X-ray Crystallography Unit
      School of Physics
      Universiti Sains Malaysia
      11800 USM, Penang
      Malaysia
;
    'Hoong-Kun Fun'
;
Thomson Reuters ResearcherID: A-3561-2009.
;
;     X-ray Crystallography Unit
      School of Physics
      Universiti Sains Malaysia
      11800 USM, Penang
      Malaysia
;
data_I
_audit_creation_method     SHELXL-97
_chemical_name_systematic
;
Tetraguanidinium bis[citrato(3-)]cuprate(II) dihydrate
;
_chemical_name_common
;
;
_chemical_formula_moiety     '4(C H6 N3 +), C12 H10 Cu1 O714 4-, 2(H2 O)'
_chemical_formula_sum     'C16 H38 Cu N12 O16'
_chemical_formula_iupac     '(C H6 N3)4 [Cu (C6 H5 O7)2], 2H2 O'
_chemical_formula_weight     718.12
_chemical_melting_point     ?
_symmetry_cell_setting     Triclinic
_symmetry_space_group_name_H-M     'P -1'
_symmetry_space_group_name_Hall     '-P 1'
loop_
    _symmetry_equiv_pos_as_xyz
    'x, y, z'
    '-x, -y, -z'
_cell_length_a     9.04260(10)
_cell_length_b     9.7763(2)
_cell_length_c     10.3366(2)
_cell_angle_alpha     96.5030(10)
_cell_angle_beta     105.4410(10)
_cell_angle_gamma     112.3060(10)
_cell_volume     791.01(2)
_cell_formula_units_Z     1
_cell_measurement_reflns_used     9680
_cell_measurement_theta_min     2.32
_cell_measurement_theta_max     34.90
_cell_measurement_temperature     296(2)
_exptl_crystal_description     Block
_exptl_crystal_colour     blue
_exptl_crystal_size_max     0.60
_exptl_crystal_size_mid     0.39
_exptl_crystal_size_min     0.32
_exptl_crystal_density_diffrn     1.508
_exptl_crystal_density_meas     ?
_exptl_crystal_density_method     'not measured'
_exptl_crystal_F_000     375
_exptl_absorpt_coefficient_mu     0.777
_exptl_absorpt_correction_type     multi-scan
_exptl_absorpt_process_details     '(<i>SADABS</i>; Bruker, 2005)'
_exptl_absorpt_correction_T_min     0.6534
_exptl_absorpt_correction_T_max     0.7870
_exptl_special_details
;
;
_diffrn_ambient_temperature     296(2)
_diffrn_radiation_type     MoK\a
_diffrn_radiation_wavelength     0.71073
_diffrn_radiation_source     'fine-focus sealed tube'
_diffrn_radiation_monochromator     graphite
_diffrn_measurement_device_type
;
Bruker SMART APEXII CCD area-detector
;
_diffrn_measurement_method     '\f and \w'
_diffrn_detector_area_resol_mean     ?
_diffrn_reflns_number     37237
_diffrn_reflns_av_R_equivalents     0.0237
_diffrn_reflns_av_sigmaI/netI     0.0173
_diffrn_reflns_theta_min     2.11
_diffrn_reflns_theta_max     35.27
_diffrn_reflns_theta_full     35.27
_diffrn_measured_fraction_theta_max     0.991
_diffrn_measured_fraction_theta_full     0.991
_diffrn_reflns_limit_h_min     -14
_diffrn_reflns_limit_h_max     14
_diffrn_reflns_limit_k_min     -15
_diffrn_reflns_limit_k_max     15
_diffrn_reflns_limit_l_min     -16
_diffrn_reflns_limit_l_max     16
_diffrn_standards_number     0
_diffrn_standards_interval_count     .
_diffrn_standards_interval_time     .
_diffrn_standards_decay_%     ?
_refine_special_details
;
Refinement of <i>F</i>^2^ against ALL reflections. The weighted <i>R</i>-factor
<i>wR</i> and goodness of fit <i>S</i> are based on <i>F</i>^2^, conventional
<i>R</i>-factors <i>R</i> are based on <i>F</i>, with <i>F</i> set to zero for
negative <i>F</i>^2^. The threshold expression of <i>F</i>^2^ >
\s(<i>F</i>^2^) is used only for calculating <i>R</i>-factors(gt) <i>etc</i>.
and is not relevant to the choice of reflections for refinement.
<i>R</i>-factors based on <i>F</i>^2^ are statistically about twice as large
as those based on <i>F</i>, and <i>R</i>- factors based on ALL data will be
even larger.
;
_reflns_number_total     7051
_reflns_number_gt     6306
_reflns_threshold_expression     I>2\s(I)
_refine_ls_structure_factor_coef     Fsqd
_refine_ls_matrix_type     full
_refine_ls_R_factor_all     0.0362
_refine_ls_R_factor_gt     0.0308
_refine_ls_wR_factor_gt     0.0906
_refine_ls_wR_factor_ref     0.0943
_refine_ls_goodness_of_fit_ref     1.051
_refine_ls_restrained_S_all     1.051
_refine_ls_number_reflns     7051
_refine_ls_number_parameters     206
_refine_ls_number_restraints     0
_refine_ls_hydrogen_treatment     Constr
_refine_ls_weighting_scheme     calc
_refine_ls_weighting_details
          'calc w=1/[\s^2^(Fo^2^)+(0.0533P)^2^+0.108P] where P=(Fo^2^+2Fc^2^)/3'
_atom_sites_solution_hydrogens     geom
_atom_sites_solution_primary     direct
_atom_sites_solution_secondary     difmap
_refine_ls_shift/su_max     0.000
_refine_ls_shift/su_mean     0.000
_refine_diff_density_max     0.435
_refine_diff_density_min     -0.486
_refine_ls_extinction_method     none
_refine_ls_extinction_coef     ?
loop_
    _atom_type_symbol
    _atom_type_description
    _atom_type_scat_dispersion_real
    _atom_type_scat_dispersion_imag
    _atom_type_scat_source
    'C' 'C' 0.0033 0.0016
                         'International Tables Vol C Tables 4.2.6.8 and 6.1.1.4'
    'H' 'H' 0.0000 0.0000
                         'International Tables Vol C Tables 4.2.6.8 and 6.1.1.4'
    'N' 'N' 0.0061 0.0033
                         'International Tables Vol C Tables 4.2.6.8 and 6.1.1.4'
    'O' 'O' 0.0106 0.0060
                         'International Tables Vol C Tables 4.2.6.8 and 6.1.1.4'
    'Cu' 'Cu' 0.3201 1.2651
                         'International Tables Vol C Tables 4.2.6.8 and 6.1.1.4'
_computing_data_collection     'APEX2 (Bruker, 2005)'
_computing_cell_refinement     'SAINT (Bruker, 2005)'
_computing_data_reduction     'SAINT (Bruker, 2005)'
_computing_structure_solution     'SHELXTL (Sheldrick, 2008)'
_computing_structure_refinement     'SHELXTL (Sheldrick, 2008'
_computing_molecular_graphics     'SHELXTL (Sheldrick, 2008'
_computing_publication_material
;
SHELXTL (Sheldrick, 2008 and PLATON (Spek, 2009)
;
loop_
    _atom_site_type_symbol
    _atom_site_label
    _atom_site_fract_x
    _atom_site_fract_y
    _atom_site_fract_z
    _atom_site_U_iso_or_equiv
    _atom_site_adp_type
    _atom_site_calc_flag
    _atom_site_refinement_flags
    _atom_site_occupancy
    _atom_site_disorder_assembly
    _atom_site_disorder_group
    Cu Cu1 0.5000 1.0000 0.5000 0.02544(5) Uani d S 1 . .
    O O1 0.66219(12) 0.89568(10) 0.55711(9) 0.04046(18) Uani d . 1 . .
    O O2 0.55673(11) 1.02356(8) 0.33541(8) 0.03511(15) Uani d . 1 . .
    O O3 0.32813(9) 0.77094(8) 0.36675(7) 0.02790(12) Uani d . 1 . .
    H H1O3 0.2276 0.7661 0.3035 0.042 Uiso d R 1 . .
    O O4 0.76260(15) 0.72314(13) 0.55564(10) 0.0536(3) Uani d . 1 . .
    O O5 0.57936(15) 0.90234(12) 0.15326(10) 0.0506(2) Uani d . 1 . .
    O O7 0.09687(12) 0.65390(12) -0.05629(9) 0.04401(19) Uani d . 1 . .
    O O6 0.10222(13) 0.74648(13) 0.15156(9) 0.0480(2) Uani d . 1 . .
    C C1 0.66253(14) 0.77440(12) 0.49850(10) 0.03244(18) Uani d . 1 . .
    C C2 0.53925(14) 0.68374(11) 0.35373(10) 0.03180(18) Uani d . 1 . .
    H H2A 0.4699 0.5826 0.3601 0.038 Uiso calc R 1 . .
    H H2B 0.6052 0.6721 0.2966 0.038 Uiso calc R 1 . .
    C C3 0.42059(12) 0.74833(10) 0.27880(9) 0.02586(14) Uani d . 1 . .
    C C4 0.52711(13) 0.90199(11) 0.25150(10) 0.02936(16) Uani d . 1 . .
    C C5 0.29501(13) 0.63732(12) 0.14090(10) 0.03315(18) Uani d . 1 . .
    H H5A 0.3568 0.6313 0.0784 0.040 Uiso calc R 1 . .
    H H5B 0.2432 0.5367 0.1567 0.040 Uiso calc R 1 . .
    C C6 0.15557(13) 0.68329(13) 0.07232(11) 0.03335(18) Uani d . 1 . .
    N N1 0.33925(19) 0.13097(19) 0.12541(16) 0.0627(4) Uani d . 1 . .
    H H1N1 0.3944 0.1103 0.0759 0.075 Uiso calc R 1 . .
    H H2N1 0.3625 0.1237 0.2099 0.075 Uiso calc R 1 . .
    N N2 0.13528(17) 0.20918(16) 0.14703(11) 0.0503(3) Uani d . 1 . .
    H H1N2 0.0587 0.2390 0.1118 0.060 Uiso calc R 1 . .
    H H2N2 0.1577 0.2022 0.2316 0.060 Uiso calc R 1 . .
    N N3 0.18333(18) 0.18500(18) -0.05808(13) 0.0548(3) Uani d . 1 . .
    H H1N3 0.1067 0.2149 -0.0929 0.066 Uiso calc R 1 . .
    H H2N3 0.2372 0.1622 -0.1078 0.066 Uiso calc R 1 . .
    C C7 0.21821(16) 0.17412(15) 0.07130(13) 0.0409(2) Uani d . 1 . .
    N N4 0.86185(16) 0.53693(13) 0.28012(13) 0.0475(2) Uani d . 1 . .
    H H1N4 0.8743 0.6260 0.3163 0.057 Uiso calc R 1 . .
    H H2N4 0.8867 0.5223 0.2066 0.057 Uiso calc R 1 . .
    N N5 0.78586(17) 0.28597(12) 0.28065(14) 0.0506(3) Uani d . 1 . .
    H H1N5 0.7486 0.2106 0.3171 0.061 Uiso calc R 1 . .
    H H2N5 0.8111 0.2727 0.2071 0.061 Uiso calc R 1 . .
    N N6 0.76591(17) 0.44356(13) 0.45058(12) 0.0469(2) Uani d . 1 . .
    H H1N6 0.7286 0.3687 0.4875 0.056 Uiso calc R 1 . .
    H H2N6 0.7782 0.5324 0.4872 0.056 Uiso calc R 1 . .
    C C8 0.80435(14) 0.42221(12) 0.33777(12) 0.03575(19) Uani d . 1 . .
    O O1W 0.9973(2) 0.13741(17) 0.59833(19) 0.0955(6) Uani d . 1 . .
    H H1W1 0.9976 0.1225 0.5223 0.143 Uiso d R 1 . .
    H H2W1 0.8945 0.0656 0.5902 0.143 Uiso d R 1 . .
loop_
    _atom_site_aniso_label
    _atom_site_aniso_U_11
    _atom_site_aniso_U_22
    _atom_site_aniso_U_33
    _atom_site_aniso_U_12
    _atom_site_aniso_U_13
    _atom_site_aniso_U_23
    Cu1 0.03201(8) 0.02210(7) 0.02568(7) 0.01325(6) 0.01258(6) 0.00553(5)
    O1 0.0452(4) 0.0371(4) 0.0360(4) 0.0230(3) 0.0056(3) -0.0025(3)
    O2 0.0494(4) 0.0258(3) 0.0361(3) 0.0148(3) 0.0244(3) 0.0102(3)
    O3 0.0326(3) 0.0312(3) 0.0270(3) 0.0169(3) 0.0150(2) 0.0095(2)
    O4 0.0671(6) 0.0638(6) 0.0356(4) 0.0484(5) 0.0001(4) 0.0013(4)
    O5 0.0680(6) 0.0506(5) 0.0475(5) 0.0245(5) 0.0415(5) 0.0142(4)
    O7 0.0438(4) 0.0615(5) 0.0297(3) 0.0260(4) 0.0114(3) 0.0117(3)
    O6 0.0495(5) 0.0745(6) 0.0368(4) 0.0434(5) 0.0156(4) 0.0118(4)
    C1 0.0374(5) 0.0347(4) 0.0283(4) 0.0200(4) 0.0097(3) 0.0055(3)
    C2 0.0381(5) 0.0299(4) 0.0298(4) 0.0209(4) 0.0075(3) 0.0030(3)
    C3 0.0307(4) 0.0259(3) 0.0257(3) 0.0156(3) 0.0118(3) 0.0055(3)
    C4 0.0349(4) 0.0310(4) 0.0297(4) 0.0173(3) 0.0166(3) 0.0097(3)
    C5 0.0345(4) 0.0344(4) 0.0302(4) 0.0184(4) 0.0081(3) 0.0007(3)
    C6 0.0317(4) 0.0402(5) 0.0306(4) 0.0168(4) 0.0118(3) 0.0095(4)
    N1 0.0661(8) 0.0851(10) 0.0603(7) 0.0545(8) 0.0185(6) 0.0314(7)
    N2 0.0583(7) 0.0732(8) 0.0362(5) 0.0412(6) 0.0187(5) 0.0210(5)
    N3 0.0626(7) 0.0884(9) 0.0431(5) 0.0535(7) 0.0265(5) 0.0286(6)
    C7 0.0425(6) 0.0463(6) 0.0403(5) 0.0248(5) 0.0127(4) 0.0160(4)
    N4 0.0615(7) 0.0363(5) 0.0504(6) 0.0167(5) 0.0300(5) 0.0196(4)
    N5 0.0674(7) 0.0337(4) 0.0606(7) 0.0170(5) 0.0423(6) 0.0136(4)
    N6 0.0701(7) 0.0422(5) 0.0486(6) 0.0307(5) 0.0365(5) 0.0214(4)
    C8 0.0382(5) 0.0329(4) 0.0413(5) 0.0146(4) 0.0197(4) 0.0144(4)
    O1W 0.0812(9) 0.0655(8) 0.1106(12) -0.0041(7) 0.0578(9) -0.0212(8)
_geom_special_details
;
All e.s.d.'s (except the e.s.d. in the dihedral angle between two l.s. planes)
are estimated using the full covariance matrix. The cell e.s.d.'s are taken
into account individually in the estimation of e.s.d.'s in distances, angles
and torsion angles; correlations between e.s.d.'s in cell parameters are only
used when they are defined by crystal symmetry. An approximate (isotropic)
treatment of cell e.s.d.'s is used for estimating e.s.d.'s involving l.s.
planes.
;
loop_
    _geom_bond_atom_site_label_1
    _geom_bond_atom_site_label_2
    _geom_bond_site_symmetry_2
    _geom_bond_distance
    _geom_bond_publ_flag
    Cu1 O2 2_676 1.9169(7) ?
    Cu1 O2 . 1.9169(7) y
    Cu1 O1 . 2.0857(8) y
    Cu1 O1 2_676 2.0857(8) ?
    Cu1 O3 2_676 2.2015(7) ?
    Cu1 O3 . 2.2016(7) y
    O1 C1 . 1.2704(12) ?
    O2 C4 . 1.2798(12) ?
    O3 C3 . 1.4401(11) ?
    O3 H1O3 . 0.95 ?
    O4 C1 . 1.2432(13) ?
    O5 C4 . 1.2286(12) ?
    O7 C6 . 1.2464(13) ?
    O6 C6 . 1.2678(13) ?
    C1 C2 . 1.5261(14) ?
    C2 C3 . 1.5273(13) ?
    C2 H2A . 0.97 ?
    C2 H2B . 0.97 ?
    C3 C5 . 1.5334(13) ?
    C3 C4 . 1.5513(13) ?
    C5 C6 . 1.5234(14) ?
    C5 H5A . 0.97 ?
    C5 H5B . 0.97 ?
    N1 C7 . 1.3292(16) ?
    N1 H1N1 . 0.86 ?
    N1 H2N1 . 0.86 ?
    N2 C7 . 1.3189(17) ?
    N2 H1N2 . 0.86 ?
    N2 H2N2 . 0.86 ?
    N3 C7 . 1.3162(16) ?
    N3 H1N3 . 0.86 ?
    N3 H2N3 . 0.86 ?
    N4 C8 . 1.3255(14) ?
    N4 H1N4 . 0.86 ?
    N4 H2N4 . 0.86 ?
    N5 C8 . 1.3232(15) ?
    N5 H1N5 . 0.86 ?
    N5 H2N5 . 0.86 ?
    N6 C8 . 1.3191(15) ?
    N6 H1N6 . 0.86 ?
    N6 H2N6 . 0.86 ?
    O1W H1W1 . 0.78 ?
    O1W H2W1 . 0.90 ?
loop_
    _geom_angle_atom_site_label_1
    _geom_angle_atom_site_label_2
    _geom_angle_atom_site_label_3
    _geom_angle_site_symmetry_1
    _geom_angle_site_symmetry_3
    _geom_angle
    _geom_angle_publ_flag
    O2 Cu1 O2 2_676 . 179.9990(10)
                                 ?
    O2 Cu1 O1 2_676 . 89.36(4) ?
    O2 Cu1 O1 . . 90.64(4) ?
    O2 Cu1 O1 2_676 2_676 90.64(4) ?
    O2 Cu1 O1 . 2_676 89.36(4) ?
    O1 Cu1 O1 . 2_676 180.00(3) ?
    O2 Cu1 O3 2_676 2_676 80.58(3) ?
    O2 Cu1 O3 . 2_676 99.42(3) ?
    O1 Cu1 O3 . 2_676 97.62(3) ?
    O1 Cu1 O3 2_676 2_676 82.38(3) ?
    O2 Cu1 O3 2_676 . 99.42(3) ?
    O2 Cu1 O3 . . 80.58(3) ?
    O1 Cu1 O3 . . 82.38(3) ?
    O1 Cu1 O3 2_676 . 97.62(3) ?
    O3 Cu1 O3 2_676 . 180.0 ?
    C1 O1 Cu1 . . 131.70(7) ?
    C4 O2 Cu1 . . 116.90(6) ?
    C3 O3 Cu1 . . 102.63(5) ?
    C3 O3 H1O3 . . 103.2 ?
    Cu1 O3 H1O3 . . 113.8 ?
    O4 C1 O1 . . 122.02(10) ?
    O4 C1 C2 . . 116.47(9) ?
    O1 C1 C2 . . 121.51(9) ?
    C1 C2 C3 . . 117.43(7) ?
    C1 C2 H2A . . 107.9 ?
    C3 C2 H2A . . 107.9 ?
    C1 C2 H2B . . 107.9 ?
    C3 C2 H2B . . 107.9 ?
    H2A C2 H2B . . 107.2 ?
    O3 C3 C2 . . 107.59(7) ?
    O3 C3 C5 . . 109.31(8) ?
    C2 C3 C5 . . 110.83(7) ?
    O3 C3 C4 . . 110.36(7) ?
    C2 C3 C4 . . 109.34(8) ?
    C5 C3 C4 . . 109.39(8) ?
    O5 C4 O2 . . 123.33(10) ?
    O5 C4 C3 . . 119.72(9) ?
    O2 C4 C3 . . 116.95(8) ?
    C6 C5 C3 . . 113.23(8) ?
    C6 C5 H5A . . 108.9 ?
    C3 C5 H5A . . 108.9 ?
    C6 C5 H5B . . 108.9 ?
    C3 C5 H5B . . 108.9 ?
    H5A C5 H5B . . 107.7 ?
    O7 C6 O6 . . 123.57(10) ?
    O7 C6 C5 . . 119.46(10) ?
    O6 C6 C5 . . 116.94(9) ?
    C7 N1 H1N1 . . 120.0 ?
    C7 N1 H2N1 . . 120.0 ?
    H1N1 N1 H2N1 . . 120.0 ?
    C7 N2 H1N2 . . 120.0 ?
    C7 N2 H2N2 . . 120.0 ?
    H1N2 N2 H2N2 . . 120.0 ?
    C7 N3 H1N3 . . 120.0 ?
    C7 N3 H2N3 . . 120.0 ?
    H1N3 N3 H2N3 . . 120.0 ?
    N3 C7 N2 . . 119.75(11) ?
    N3 C7 N1 . . 119.69(13) ?
    N2 C7 N1 . . 120.54(12) ?
    C8 N4 H1N4 . . 120.0 ?
    C8 N4 H2N4 . . 120.0 ?
    H1N4 N4 H2N4 . . 120.0 ?
    C8 N5 H1N5 . . 120.0 ?
    C8 N5 H2N5 . . 120.0 ?
    H1N5 N5 H2N5 . . 120.0 ?
    C8 N6 H1N6 . . 120.0 ?
    C8 N6 H2N6 . . 120.0 ?
    H1N6 N6 H2N6 . . 120.0 ?
    N6 C8 N5 . . 120.42(10) ?
    N6 C8 N4 . . 120.42(11) ?
    N5 C8 N4 . . 119.15(11) ?
    H1W1 O1W H2W1 . . 101.6 ?
loop_
    _geom_torsion_atom_site_label_1
    _geom_torsion_atom_site_label_2
    _geom_torsion_atom_site_label_3
    _geom_torsion_atom_site_label_4
    _geom_torsion_site_symmetry_1
    _geom_torsion_site_symmetry_2
    _geom_torsion_site_symmetry_3
    _geom_torsion_site_symmetry_4
    _geom_torsion
    _geom_torsion_publ_flag
    O2 Cu1 O1 C1 2_676 . . . 118.93(11) ?
    O2 Cu1 O1 C1 . . . . -61.07(11) ?
    O3 Cu1 O1 C1 2_676 . . . -160.66(11) ?
    O3 Cu1 O1 C1 . . . . 19.33(11) ?
    O1 Cu1 O2 C4 . . . . 58.64(8) ?
    O1 Cu1 O2 C4 2_676 . . . -121.36(8) ?
    O3 Cu1 O2 C4 2_676 . . . 156.47(8) ?
    O3 Cu1 O2 C4 . . . . -23.53(8) ?
    O2 Cu1 O3 C3 2_676 . . . -149.08(5) ?
    O2 Cu1 O3 C3 . . . . 30.92(5) ?
    O1 Cu1 O3 C3 . . . . -61.01(5) ?
    O1 Cu1 O3 C3 2_676 . . . 118.99(5) ?
    Cu1 O1 C1 O4 . . . . -173.35(10) ?
    Cu1 O1 C1 C2 . . . . 6.55(17) ?
    O4 C1 C2 C3 . . . . -177.27(11) ?
    O1 C1 C2 C3 . . . . 2.83(16) ?
    Cu1 O3 C3 C2 . . . . 86.49(7) ?
    Cu1 O3 C3 C5 . . . . -153.08(6) ?
    Cu1 O3 C3 C4 . . . . -32.73(8) ?
    C1 C2 C3 O3 . . . . -55.52(11) ?
    C1 C2 C3 C5 . . . . -174.99(9) ?
    C1 C2 C3 C4 . . . . 64.35(11) ?
    Cu1 O2 C4 O5 . . . . -169.11(10) ?
    Cu1 O2 C4 C3 . . . . 10.43(12) ?
    O3 C3 C4 O5 . . . . -161.50(10) ?
    C2 C3 C4 O5 . . . . 80.34(12) ?
    C5 C3 C4 O5 . . . . -41.19(13) ?
    O3 C3 C4 O2 . . . . 18.95(12) ?
    C2 C3 C4 O2 . . . . -99.21(10) ?
    C5 C3 C4 O2 . . . . 139.26(9) ?
    O3 C3 C5 C6 . . . . 52.33(11) ?
    C2 C3 C5 C6 . . . . 170.76(9) ?
    C4 C3 C5 C6 . . . . -68.62(10) ?
    C3 C5 C6 O7 . . . . 147.04(11) ?
    C3 C5 C6 O6 . . . . -34.97(14) ?
loop_
    _geom_hbond_atom_site_label_D
    _geom_hbond_atom_site_label_H
    _geom_hbond_atom_site_label_A
    _geom_hbond_site_symmetry_A
    _geom_hbond_distance_DH
    _geom_hbond_distance_HA
    _geom_hbond_distance_DA
    _geom_hbond_angle_DHA
    _geom_hbond_publ_flag
    O3 H1O3 O6 . 0.95 1.61 2.5034(13) 154 yes
    N1 H1N1 O5 2_665 0.86 2.44 3.169(2) 143 yes
    N1 H2N1 O2 1_545 0.86 2.47 3.0810(19) 129 yes
    N1 H2N1 O1 2_666 0.86 2.50 3.3243(18) 161 yes
    N2 H1N2 O7 2_565 0.86 2.06 2.906(2) 169 yes
    N2 H2N2 O4 2_666 0.86 2.07 2.8811(14) 157 yes
    N3 H1N3 O6 2_565 0.86 2.02 2.860(2) 167 yes
    N3 H2N3 O5 2_665 0.86 2.12 2.937(2) 157 yes
    N4 H1N4 O1W 2_766 0.86 2.10 2.916(2) 157 yes
    N4 H2N4 O6 1_655 0.86 2.56 3.0760(18) 119 yes
    N4 H2N4 O7 2_665 0.86 2.26 2.9973(17) 144 yes
    N5 H1N5 O2 1_545 0.86 2.06 2.8484(15) 152 yes
    N5 H2N5 O7 2_665 0.86 2.03 2.8273(17) 153 yes
    N6 H1N6 O3 2_666 0.86 2.18 3.0140(14) 164 yes
    N6 H2N6 O4 . 0.86 1.99 2.8387(18) 170 yes
    O1W H1W1 O4 2_766 0.78 2.52 3.032(2) 124 yes
    O1W H2W1 O1 1_545 0.90 2.03 2.932(2) 175 yes
