# Supplementary material for: Tetra­guanidinium bis­[citrato(3−)]cuprate(II) dihydrate
Source: Acta Crystallogr Sect E Struct Rep Online. 2009 Nov 7;65(Pt 12):m1540–1. doi: 10.1107/S1600536809046170 (PMC2971813; doi:10.1107/S1600536809046170)
Supplement: Supplementary file 2 [file e-65-m1540-Isup2.hkl]

# 
# h,k,l, Fc-squared, Fo-squared, sigma(Fo-squared) and status flag 
# 
data_I
_shelx_title ' guc_0m in P-1  R.T.' 
_shelx_refln_list_code          4 
_shelx_F_calc_maximum      113.49 
_exptl_crystal_F_000       375.00 
_reflns_d_resolution_high  0.6154 
 
loop_ 
 _symmetry_equiv_pos_as_xyz 
 'x, y, z' 
 '-x, -y, -z' 
 
_cell_length_a     9.0426 
_cell_length_b     9.7763 
_cell_length_c    10.3366 
_cell_angle_alpha  96.503 
_cell_angle_beta  105.441 
_cell_angle_gamma 112.306 
 
_shelx_F_squared_multiplier     1.000 
 
loop_ 
 _refln_index_h 
 _refln_index_k 
 _refln_index_l 
 _refln_F_squared_calc 
 _refln_F_squared_meas 
 _refln_F_squared_sigma 
 _refln_observed_status 
   1   0   0     1178.76     1177.89     17.71 o 
   2   0   0      149.74      149.80      1.36 o 
   3   0   0     1927.02     1802.26     17.64 o 
   4   0   0       58.23       49.31      0.67 o 
   5   0   0      232.05      238.77      2.14 o 
   6   0   0      284.78      299.25      2.95 o 
   7   0   0       93.73       99.55      1.47 o 
   8   0   0        6.87        6.59      0.64 o 
   9   0   0       20.92       19.37      1.00 o 
  10   0   0       11.81       14.52      0.99 o 
  11   0   0       13.78       12.25      1.27 o 
  12   0   0       10.55       10.43      1.36 o 
 -13   1   0        7.44        7.79      1.83 o 
 -12   1   0        6.54        5.85      1.14 o 
 -11   1   0       14.46       14.86      1.29 o 
 -10   1   0        2.97        4.22      0.70 o 
  -9   1   0       22.50       18.92      0.84 o 
  -8   1   0        2.54        1.97      0.41 o 
  -7   1   0       19.98       19.94      0.68 o 
  -6   1   0      606.04      637.73      5.19 o 
  -5   1   0      155.45      136.21      1.12 o 
  -4   1   0        7.58        4.65      0.16 o 
  -3   1   0        3.10        5.98      0.19 o 
  -2   1   0     1884.72     1786.35     14.77 o 
  -1   1   0     4680.39     3901.09     76.51 o 
   0   1   0     1910.47     1956.66     28.79 o 
   1   1   0     5483.37     4907.59     64.70 o 
   2   1   0     5943.24     5752.16     55.21 o 
   3   1   0       30.91       53.99      0.61 o 
   4   1   0      742.73      736.73      6.30 o 
   5   1   0       60.53       72.95      0.99 o 
   6   1   0      154.11      149.06      2.03 o 
   7   1   0      139.99      141.84      2.20 o 
   8   1   0       66.56       69.89      1.68 o 
   9   1   0       59.56       56.71      1.62 o 
  10   1   0        7.41        6.67      0.83 o 
  11   1   0        8.95       10.56      1.30 o 
  12   1   0        9.27        9.87      1.37 o 
 -13   2   0        1.89        1.95      1.21 o 
 -12   2   0        0.34        1.01      0.86 o 
 -11   2   0        1.65        1.68      0.62 o 
 -10   2   0       20.48       21.81      0.85 o 
  -9   2   0      203.87      202.24      2.66 o 
  -8   2   0       16.60       17.18      0.61 o 
  -7   2   0        6.81        5.86      0.27 o 
  -6   2   0      219.24      213.80      1.58 o 
  -5   2   0      451.93      475.93      3.09 o 
  -4   2   0      925.90      939.76      7.00 o 
  -3   2   0      567.79      574.49      4.04 o 
  -2   2   0     2802.58     2726.50     21.37 o 
  -1   2   0     1252.89     1273.81      9.68 o 
   0   2   0     1677.43     1749.15     21.24 o 
   1   2   0    12381.47    10346.73    216.90 o 
   2   2   0     2021.91     2010.06     19.30 o 
   3   2   0      484.90      440.00      3.60 o 
   4   2   0      506.15      555.23      5.03 o 
   5   2   0       21.32       19.64      0.59 o 
   6   2   0       37.78       34.79      0.96 o 
   7   2   0       58.73       58.89      1.56 o 
   8   2   0       81.03       82.45      1.91 o 
   9   2   0       25.02       24.77      1.18 o 
  10   2   0        9.79        7.73      1.16 o 
  11   2   0        3.09        1.59      1.03 o 
 -13   3   0        2.93        4.79      1.29 o 
 -12   3   0        2.14        1.30      1.00 o 
 -11   3   0        6.55        7.75      0.80 o 
 -10   3   0       71.72       66.50      1.66 o 
  -9   3   0      126.90      117.58      2.10 o 
  -8   3   0       21.15       24.19      0.85 o 
  -7   3   0        8.84        7.87      0.39 o 
  -6   3   0       95.25      120.85      1.52 o 
  -5   3   0     1801.49     1801.91     11.41 o 
  -4   3   0     1236.03     1407.16      8.64 o 
  -3   3   0        4.77        0.83      0.22 o 
  -2   3   0      229.79      209.59      1.64 o 
  -1   3   0     1073.39     1025.98      9.22 o 
   0   3   0       48.32       64.34      1.07 o 
   1   3   0     1782.10     1791.69     17.80 o 
   2   3   0     2159.49     2136.94     17.69 o 
   3   3   0     2046.69     2109.76     17.93 o 
   4   3   0      126.36      122.24      1.40 o 
   5   3   0      123.18      118.87      1.71 o 
   6   3   0       21.14       25.76      1.44 o 
   7   3   0       19.23       21.31      0.95 o 
   8   3   0       10.89       10.27      0.92 o 
   9   3   0       25.20       27.81      1.27 o 
  10   3   0        1.67        1.90      0.98 o 
  11   3   0        0.09       -0.63      0.97 o 
 -13   4   0        5.11        5.67      1.31 o 
 -12   4   0       23.08       18.97      1.26 o 
 -11   4   0       37.06       40.41      1.61 o 
 -10   4   0        7.76        7.61      1.07 o 
  -9   4   0        0.59        0.71      0.29 o 
  -8   4   0       23.35       26.95      0.73 o 
  -7   4   0       48.67       42.45      0.67 o 
  -6   4   0       39.60       36.27      0.49 o 
  -5   4   0       10.25       14.72      0.26 o 
  -4   4   0      303.84      310.55      2.01 o 
  -3   4   0     3090.18     3069.88     18.29 o 
  -2   4   0     1078.01     1111.98      7.34 o 
  -1   4   0      901.04      877.36      6.57 o 
   0   4   0      600.69      621.19      5.25 o 
   1   4   0       88.18       99.85      1.04 o 
   2   4   0      966.39      995.00      8.77 o 
   3   4   0      380.96      378.07      3.31 o 
   4   4   0       32.45       29.08      0.62 o 
   5   4   0      216.21      218.24      3.26 o 
   6   4   0        6.77        8.35      0.66 o 
   7   4   0       46.67       49.25      1.44 o 
   8   4   0       28.08       27.76      1.36 o 
   9   4   0        2.76        2.44      0.98 o 
  10   4   0        2.87        3.70      1.11 o 
 -14   5   0       12.32       14.46      2.15 o 
 -13   5   0       25.08       21.50      1.76 o 
 -12   5   0        0.52        0.57      0.97 o 
 -11   5   0       16.85       17.61      1.12 o 
 -10   5   0       29.85       31.77      1.14 o 
  -9   5   0       15.73       15.64      0.68 o 
  -8   5   0      161.02      156.45      1.87 o 
  -7   5   0      217.86      229.57      1.89 o 
  -6   5   0      102.37      105.90      0.84 o 
  -5   5   0      533.73      510.34      3.13 o 
  -4   5   0      858.86      859.09      5.12 o 
  -3   5   0      495.46      513.00      3.07 o 
  -2   5   0      621.59      665.22      4.85 o 
  -1   5   0      548.71      560.27      3.91 o 
   0   5   0       33.16       24.33      0.34 o 
   1   5   0        3.20        4.45      0.25 o 
   2   5   0        7.38        5.97      0.25 o 
   3   5   0      114.45      109.44      1.38 o 
   4   5   0        2.19        2.59      0.36 o 
   5   5   0       12.00       14.16      0.74 o 
   6   5   0       70.18       68.36      1.64 o 
   7   5   0       16.61       17.37      0.97 o 
   8   5   0        0.18       -0.89      0.89 o 
   9   5   0       10.55        9.33      1.48 o 
  10   5   0       14.45       11.85      1.47 o 
 -14   6   0        6.37        6.40      1.86 o 
 -13   6   0        0.20       -1.01      1.04 o 
 -12   6   0        0.22       -0.28      0.90 o 
 -11   6   0        1.16       -0.01      0.80 o 
 -10   6   0       13.99       12.77      0.79 o 
  -9   6   0      182.79      176.19      2.86 o 
  -8   6   0      210.54      193.95      2.99 o 
  -7   6   0      110.34      114.78      1.23 o 
  -6   6   0      694.01      724.60      4.83 o 
  -5   6   0      327.64      323.89      2.89 o 
  -4   6   0       79.40       76.65      0.65 o 
  -3   6   0     1527.80     1560.51     10.39 o 
  -2   6   0     2208.94     2258.09     16.27 o 
  -1   6   0      165.16      151.50      1.37 o 
   0   6   0       28.08       30.98      0.45 o 
   1   6   0        1.53        1.82      0.19 o 
   2   6   0       14.06       15.50      0.46 o 
   3   6   0       58.00       57.13      1.10 o 
   4   6   0      156.78      163.00      2.35 o 
   5   6   0       36.05       37.67      1.21 o 
   6   6   0        0.29        1.04      0.56 o 
   7   6   0        0.40        0.54      0.62 o 
   8   6   0       11.59        9.74      1.68 o 
   9   6   0        8.54        7.73      1.49 o 
 -14   7   0        4.40        3.08      1.73 o 
 -13   7   0        8.49        6.72      1.30 o 
 -12   7   0       19.15       16.16      1.47 o 
 -11   7   0        0.29        0.21      0.66 o 
 -10   7   0       18.77       20.95      1.13 o 
  -9   7   0      121.90      126.62      2.69 o 
  -8   7   0      151.30      154.40      2.60 o 
  -7   7   0      350.92      335.83      2.61 o 
  -6   7   0       19.19       22.99      0.46 o 
  -5   7   0        9.88       10.66      0.32 o 
  -4   7   0      816.94      824.54      5.52 o 
  -3   7   0      650.91      663.39      4.65 o 
  -2   7   0      534.72      545.27      4.24 o 
  -1   7   0      114.37      134.16      1.35 o 
   0   7   0      235.59      244.67      2.42 o 
   1   7   0       63.45       63.06      0.94 o 
   2   7   0       15.74       16.23      0.65 o 
   3   7   0      147.79      156.39      2.28 o 
   4   7   0      150.50      148.63      2.29 o 
   5   7   0        1.40        1.17      0.55 o 
   6   7   0        7.70        9.27      0.85 o 
   7   7   0        7.03        6.83      1.12 o 
   8   7   0        5.27        6.09      1.45 o 
 -14   8   0       17.04       18.96      2.29 o 
 -13   8   0       22.05       21.10      2.27 o 
 -12   8   0       32.58       31.72      1.89 o 
 -11   8   0       31.02       27.82      1.36 o 
 -10   8   0       61.02       64.58      2.44 o 
  -9   8   0       17.68       19.19      1.03 o 
  -8   8   0       45.78       51.55      0.96 o 
  -7   8   0      222.69      223.96      1.99 o 
  -6   8   0      186.63      185.69      1.72 o 
  -5   8   0      362.22      367.01      3.05 o 
  -4   8   0      301.28      298.98      2.57 o 
  -3   8   0       54.16       50.20      0.82 o 
  -2   8   0      490.43      491.44      4.43 o 
  -1   8   0      476.85      467.97      4.38 o 
   0   8   0      190.07      185.86      2.26 o 
   1   8   0       99.67       99.89      1.54 o 
   2   8   0       93.83       95.85      2.29 o 
   3   8   0       33.10       30.34      0.96 o 
   4   8   0        0.81        0.42      0.52 o 
   5   8   0       27.09       27.37      2.23 o 
   6   8   0        6.48        4.59      1.04 o 
   7   8   0        0.17       -0.07      1.17 o 
 -13   9   0       15.80       16.10      1.98 o 
 -12   9   0       17.72       18.74      1.24 o 
 -11   9   0       47.86       49.77      1.77 o 
 -10   9   0        0.42        0.81      0.80 o 
  -9   9   0        3.96        3.73      0.61 o 
  -8   9   0       57.33       60.90      1.05 o 
  -7   9   0       58.66       61.85      0.98 o 
  -6   9   0      812.40      792.24      6.43 o 
  -5   9   0      782.43      767.37      5.90 o 
  -4   9   0       16.89       19.11      0.54 o 
  -3   9   0      261.94      254.61      2.47 o 
  -2   9   0      480.75      441.02      4.41 o 
  -1   9   0      371.77      367.41      3.78 o 
   0   9   0      386.91      365.90      4.18 o 
   1   9   0       89.05       97.28      1.62 o 
   2   9   0        2.58        2.91      0.50 o 
   3   9   0        0.37       -0.31      0.46 o 
   4   9   0        3.57        3.19      0.70 o 
   5   9   0        5.45        5.31      1.07 o 
   6   9   0        6.51        6.32      1.21 o 
   7   9   0        2.57        2.68      1.32 o 
 -13  10   0        3.26        4.14      1.48 o 
 -12  10   0        8.51        9.71      1.23 o 
 -11  10   0        6.65        6.81      0.89 o 
 -10  10   0        0.97        1.33      0.63 o 
  -9  10   0       37.85       38.52      1.23 o 
  -8  10   0       28.76       26.49      0.85 o 
  -7  10   0       67.24       66.11      1.05 o 
  -6  10   0      159.03      153.65      1.71 o 
  -5  10   0       81.78       87.23      1.31 o 
  -4  10   0      312.13      290.09      3.00 o 
  -3  10   0      117.24      118.59      1.57 o 
  -2  10   0       36.72       36.55      1.36 o 
  -1  10   0      251.10      243.07      3.22 o 
   0  10   0       53.58       52.28      1.19 o 
   1  10   0       40.61       45.37      1.50 o 
   2  10   0       65.32       64.01      1.51 o 
   3  10   0       33.12       33.46      1.17 o 
   4  10   0        4.73        4.59      1.05 o 
   5  10   0        9.67       10.52      2.00 o 
   6  10   0       10.18        8.66      1.36 o 
 -13  11   0        0.24       -0.76      1.59 o 
 -12  11   0        6.33        4.37      1.96 o 
 -11  11   0       21.98       23.56      1.84 o 
 -10  11   0      100.10       99.92      3.37 o 
  -9  11   0       47.80       53.81      2.62 o 
  -8  11   0       43.60       39.19      1.14 o 
  -7  11   0       76.32       84.13      1.40 o 
  -6  11   0        3.81        3.69      0.42 o 
  -5  11   0       68.43       62.40      1.16 o 
  -4  11   0      168.65      162.71      2.03 o 
  -3  11   0       62.41       64.37      1.16 o 
  -2  11   0       23.27       22.27      0.79 o 
  -1  11   0        5.88        6.77      0.59 o 
   0  11   0       51.43       53.59      1.31 o 
   1  11   0       55.29       57.91      1.91 o 
   2  11   0       10.64        9.63      0.99 o 
   3  11   0       32.63       37.03      2.32 o 
   4  11   0       11.14        9.09      1.34 o 
 -12  12   0        1.58        0.65      1.90 o 
 -11  12   0       12.28       12.13      2.35 o 
 -10  12   0       60.30       63.34      2.77 o 
  -9  12   0       12.79       12.79      1.16 o 
  -8  12   0       11.41       13.18      0.80 o 
  -7  12   0       24.50       28.74      0.89 o 
  -6  12   0       39.43       39.25      1.18 o 
  -5  12   0       67.42       64.75      1.24 o 
  -4  12   0       54.43       55.45      1.26 o 
  -3  12   0       81.33       80.18      1.52 o 
  -2  12   0       65.96       65.84      1.39 o 
  -1  12   0       54.60       56.87      1.41 o 
   0  12   0       24.80       26.63      1.21 o 
   1  12   0       24.09       22.77      1.31 o 
   2  12   0       22.11       25.46      1.78 o 
   3  12   0       10.85        9.97      1.35 o 
 -12  13   0        1.19       -0.59      1.93 o 
 -11  13   0        1.07       -0.96      1.78 o 
 -10  13   0        1.14       -1.23      1.38 o 
  -9  13   0        9.70       10.66      1.36 o 
  -8  13   0        3.07        3.98      1.04 o 
  -7  13   0        1.46        0.69      0.56 o 
  -6  13   0       85.00       87.09      1.70 o 
  -5  13   0       34.44       37.31      1.26 o 
  -4  13   0       17.64       17.69      1.20 o 
  -3  13   0       54.92       53.03      1.49 o 
  -2  13   0       23.21       25.08      1.11 o 
  -1  13   0        7.85        9.16      1.06 o 
   0  13   0       18.01       16.71      1.24 o 
   1  13   0       21.60       21.99      1.38 o 
   2  13   0        6.98        7.99      1.38 o 
 -11  14   0        4.05        7.57      2.25 o 
 -10  14   0        7.65        6.17      2.31 o 
  -9  14   0       20.24       17.79      1.54 o 
  -8  14   0       15.16       15.62      1.45 o 
  -7  14   0       35.14       32.71      1.26 o 
  -6  14   0       23.72       25.75      1.17 o 
  -5  14   0       22.73       21.66      1.24 o 
  -4  14   0       26.91       25.91      1.66 o 
  -3  14   0        0.79        1.00      0.69 o 
  -2  14   0        1.00        0.51      0.69 o 
  -1  14   0        3.64        2.54      0.93 o 
   0  14   0        2.15        4.26      1.03 o 
  -9  15   0       19.37       17.94      1.79 o 
  -8  15   0       60.11       65.88      3.10 o 
  -7  15   0       27.09       26.45      1.30 o 
  -6  15   0        6.27        5.08      0.84 o 
  -5  15   0       12.72        9.90      1.17 o 
  -4  15   0       10.35        9.02      1.17 o 
  -3  15   0       16.65       14.28      1.31 o 
  -2  15   0       13.50       13.58      1.96 o 
   2 -15   1        5.91        5.98      1.17 o 
   3 -15   1        5.62        3.33      0.98 o 
   4 -15   1        9.74       11.19      1.17 o 
   5 -15   1        3.48        3.12      0.77 o 
   6 -15   1       20.62       18.38      1.22 o 
   7 -15   1       27.20       24.82      1.21 o 
   8 -15   1       16.00       12.80      3.05 o 
   9 -15   1       29.93       30.67      2.42 o 
   0 -14   1       17.17       16.21      1.29 o 
   1 -14   1       11.88       10.99      1.14 o 
   2 -14   1        1.98        2.03      0.72 o 
   3 -14   1       12.04       11.44      0.91 o 
   4 -14   1       37.23       38.26      1.49 o 
   5 -14   1       29.70       28.26      1.19 o 
   6 -14   1        4.33        4.28      0.67 o 
   7 -14   1        5.45        4.69      0.70 o 
   8 -14   1       20.83       18.75      1.06 o 
   9 -14   1        0.37       -1.58      1.58 o 
  10 -14   1        0.54       -1.86      1.86 o 
  11 -14   1        8.44        9.04      2.40 o 
  -2 -13   1        9.78       11.29      1.17 o 
  -1 -13   1       27.12       29.16      1.64 o 
   0 -13   1       42.61       45.54      1.58 o 
   1 -13   1       24.71       23.19      1.44 o 
   2 -13   1       45.95       49.98      2.09 o 
   3 -13   1       55.28       60.29      1.53 o 
   4 -13   1       25.76       24.33      1.00 o 
   5 -13   1       73.96       73.42      1.74 o 
   6 -13   1       40.90       40.83      1.18 o 
   7 -13   1       13.66       13.29      0.86 o 
   8 -13   1        7.27        7.22      0.68 o 
   9 -13   1        2.38        0.82      1.37 o 
  10 -13   1       12.68       12.66      2.44 o 
  11 -13   1       12.02       12.61      2.51 o 
  -4 -12   1        2.68        1.19      1.03 o 
  -3 -12   1        7.70        9.79      1.06 o 
  -2 -12   1       19.69       19.03      1.25 o 
  -1 -12   1       24.35       24.37      1.38 o 
   0 -12   1        0.73       -0.03      0.50 o 
   1 -12   1       32.85       33.81      1.56 o 
   2 -12   1       55.12       54.52      1.23 o 
   3 -12   1       18.31       19.57      0.72 o 
   4 -12   1      103.04      101.14      1.55 o 
   5 -12   1       85.44       87.49      1.36 o 
   6 -12   1       56.75       54.90      1.16 o 
   7 -12   1       55.10       54.75      1.12 o 
   8 -12   1       23.16       23.77      0.80 o 
   9 -12   1      127.58      132.58      5.06 o 
  10 -12   1       88.69       87.32      3.40 o 
  11 -12   1       12.80       16.44      2.55 o 
  12 -12   1        4.02        3.80      2.03 o 
  -5 -11   1        8.76        5.85      1.20 o 
  -4 -11   1        6.50        5.50      1.14 o 
  -3 -11   1       14.79       16.69      1.53 o 
  -2 -11   1       17.74       17.81      0.88 o 
  -1 -11   1        3.50        4.37      0.57 o 
   0 -11   1        2.19        1.43      0.48 o 
   1 -11   1        4.31        7.59      0.52 o 
   2 -11   1        9.99       10.07      0.56 o 
   3 -11   1      258.07      257.06      2.78 o 
   4 -11   1       95.44       91.67      1.39 o 
   5 -11   1       15.02       14.96      0.58 o 
   6 -11   1      127.01      117.98      1.49 o 
   7 -11   1       73.14       74.20      1.58 o 
   8 -11   1      116.88      116.93      1.63 o 
   9 -11   1       80.13       79.32      1.64 o 
  10 -11   1        3.60        0.68      1.65 o 
  11 -11   1       14.44       14.49      2.34 o 
  12 -11   1        5.67        6.73      2.17 o 
  13 -11   1        3.80        3.28      1.91 o 
  -6 -10   1        5.51        7.10      1.25 o 
  -5 -10   1        2.76        3.02      1.02 o 
  -4 -10   1        7.48        8.22      1.10 o 
  -3 -10   1        3.19        3.68      0.66 o 
  -2 -10   1        1.15        0.85      0.51 o 
  -1 -10   1       19.15       18.43      0.75 o 
   0 -10   1       36.18       29.99      0.79 o 
   1 -10   1      138.66      138.74      1.81 o 
   2 -10   1      197.05      185.32      2.23 o 
   3 -10   1       30.90       34.67      0.79 o 
   4 -10   1      167.54      162.49      1.93 o 
   5 -10   1      496.31      481.47      4.26 o 
   6 -10   1      143.79      143.69      1.63 o 
   7 -10   1      159.90      154.94      1.73 o 
   8 -10   1       79.10       73.70      1.21 o 
   9 -10   1        1.01        1.13      0.54 o 
  10 -10   1        9.06       12.19      2.09 o 
  11 -10   1       19.95       20.27      1.37 o 
  12 -10   1        9.23        8.48      1.19 o 
  13 -10   1        4.88        6.31      1.23 o 
  -7  -9   1        5.80        4.16      1.36 o 
  -6  -9   1        7.97        8.17      1.18 o 
  -5  -9   1        1.47        1.69      0.84 o 
  -4  -9   1        1.67        1.26      0.57 o 
  -3  -9   1        4.12        4.52      0.95 o 
  -2  -9   1        9.24        9.49      0.66 o 
  -1  -9   1       64.06       68.85      1.40 o 
   0  -9   1      307.64      294.61      3.13 o 
   1  -9   1       17.04       16.26      0.58 o 
   2  -9   1       15.94       15.98      0.55 o 
   3  -9   1       87.84       82.99      1.14 o 
   4  -9   1      185.48      190.39      2.03 o 
   5  -9   1      328.39      323.02      2.94 o 
   6  -9   1      346.39      356.18      3.06 o 
   7  -9   1      173.57      175.07      1.84 o 
   8  -9   1       24.88       23.87      0.61 o 
   9  -9   1       39.80       43.98      1.48 o 
  10  -9   1       98.98      104.17      3.46 o 
  11  -9   1       24.91       23.82      1.54 o 
  12  -9   1       25.95       25.70      1.61 o 
  13  -9   1       26.02       29.96      2.50 o 
  -8  -8   1        6.88        9.75      2.31 o 
  -7  -8   1        5.06        4.19      1.20 o 
  -6  -8   1       23.34       20.26      1.67 o 
  -5  -8   1       24.61       22.61      1.23 o 
  -4  -8   1       14.06       15.33      0.84 o 
  -3  -8   1        1.97        2.49      0.47 o 
  -2  -8   1      132.61      134.36      2.09 o 
  -1  -8   1       25.83       28.50      0.72 o 
   0  -8   1        2.74        1.97      0.43 o 
   1  -8   1        1.80        1.00      0.21 o 
   2  -8   1      113.48      115.66      1.32 o 
   3  -8   1       81.48       80.28      1.00 o 
   4  -8   1       18.02       19.01      0.67 o 
   5  -8   1       25.79       29.44      0.58 o 
   6  -8   1      235.97      240.30      2.05 o 
   7  -8   1      128.32      128.65      1.33 o 
   8  -8   1      104.86      121.43      1.47 o 
   9  -8   1      124.62      125.67      2.66 o 
  10  -8   1       36.64       39.70      1.50 o 
  11  -8   1       26.93       26.38      1.96 o 
  12  -8   1       30.71       32.53      1.76 o 
  13  -8   1        4.10        4.69      1.66 o 
  -9  -7   1       13.40       14.61      1.81 o 
  -8  -7   1        5.53        3.52      1.23 o 
  -7  -7   1        3.95        3.83      0.95 o 
  -6  -7   1       45.30       45.65      1.85 o 
  -5  -7   1       18.69       19.39      1.61 o 
  -4  -7   1       81.34       85.21      1.97 o 
  -3  -7   1      396.79      405.99      4.92 o 
  -2  -7   1       27.42       29.37      0.68 o 
  -1  -7   1      159.70      157.39      1.86 o 
   0  -7   1      217.29      224.46      2.16 o 
   1  -7   1      189.44      196.97      1.69 o 
   2  -7   1       20.06       19.61      0.40 o 
   3  -7   1      153.96      150.71      1.30 o 
   4  -7   1      538.28      565.60      3.94 o 
   5  -7   1       54.27       48.78      0.58 o 
   6  -7   1       34.87       31.81      0.54 o 
   7  -7   1      156.93      156.92      1.44 o 
   8  -7   1      284.38      280.48      3.64 o 
   9  -7   1       70.99       65.74      1.81 o 
  10  -7   1        1.41        0.90      0.65 o 
  11  -7   1       15.38       19.24      1.16 o 
  12  -7   1        0.47       -0.62      1.24 o 
  13  -7   1        1.26        1.82      1.55 o 
  -9  -6   1        7.24        7.20      1.43 o 
  -8  -6   1        8.36        8.88      1.33 o 
  -7  -6   1       19.85       19.75      1.03 o 
  -6  -6   1        0.57        1.00      0.53 o 
  -5  -6   1       53.56       54.57      1.35 o 
  -4  -6   1      137.71      141.36      2.85 o 
  -3  -6   1       15.76       19.35      1.15 o 
  -2  -6   1      105.74      114.93      1.58 o 
  -1  -6   1      165.19      153.94      2.35 o 
   0  -6   1       34.05       41.78      0.66 o 
   1  -6   1      908.04      879.79      6.48 o 
   2  -6   1      264.00      270.33      2.19 o 
   3  -6   1      211.36      201.60      1.59 o 
   4  -6   1      606.66      603.27      3.69 o 
   5  -6   1      179.23      179.27      1.35 o 
   6  -6   1      312.85      307.56      2.19 o 
   7  -6   1      127.56      127.79      1.40 o 
   8  -6   1       94.79       89.74      2.09 o 
   9  -6   1       92.00       93.17      2.19 o 
  10  -6   1       18.21       16.45      1.29 o 
  11  -6   1        0.22       -0.28      0.82 o 
  12  -6   1        1.98        2.22      1.36 o 
  13  -6   1       18.38       21.31      2.33 o 
 -10  -5   1        2.31       -0.09      1.01 o 
  -9  -5   1       17.09       15.93      1.40 o 
  -8  -5   1       22.39       24.07      1.29 o 
  -7  -5   1       16.72       17.45      0.92 o 
  -6  -5   1       27.44       25.48      0.99 o 
  -5  -5   1      150.00      151.45      2.46 o 
  -4  -5   1        2.12        1.62      0.31 o 
  -3  -5   1       98.67       99.17      1.57 o 
  -2  -5   1      366.26      367.20      4.78 o 
  -1  -5   1      535.81      525.13      6.09 o 
   0  -5   1      295.83      297.54      3.11 o 
   1  -5   1      589.10      539.44      4.12 o 
   2  -5   1     1003.70     1103.84      7.49 o 
   3  -5   1      101.00       78.05      0.67 o 
   4  -5   1      298.28      357.43      2.30 o 
   5  -5   1      746.37      740.82      4.52 o 
   6  -5   1      128.81      137.61      1.17 o 
   7  -5   1       99.05       97.03      1.08 o 
   8  -5   1       15.65       22.63      0.71 o 
   9  -5   1        1.20        1.47      0.52 o 
  10  -5   1       48.65       45.89      1.29 o 
  11  -5   1       13.81       15.57      1.33 o 
  12  -5   1       32.31       37.93      3.86 o 
  13  -5   1       15.65       16.91      2.17 o 
 -11  -4   1        3.24        3.32      1.19 o 
 -10  -4   1        5.23        7.32      1.21 o 
  -9  -4   1        8.56        9.64      1.35 o 
  -8  -4   1       17.25       18.80      1.19 o 
  -7  -4   1       42.88       45.34      1.36 o 
  -6  -4   1       29.03       26.87      1.05 o 
  -5  -4   1      137.07      136.56      1.85 o 
  -4  -4   1      248.00      266.60      3.22 o 
  -3  -4   1      535.44      527.51      5.55 o 
  -2  -4   1       14.12       15.28      0.56 o 
  -1  -4   1     5412.63     5392.66     49.74 o 
   0  -4   1     2073.97     2061.72     21.18 o 
   1  -4   1       98.16       76.07      0.96 o 
   2  -4   1     1510.66     1552.18     11.44 o 
   3  -4   1      516.50      477.12      3.03 o 
   4  -4   1      108.09       87.04      0.74 o 
   5  -4   1      131.90      127.79      1.07 o 
   6  -4   1       68.19       70.22      0.75 o 
   7  -4   1      210.74      208.61      1.98 o 
   8  -4   1        0.91        1.45      0.76 o 
   9  -4   1       40.10       39.46      0.88 o 
  10  -4   1       30.17       34.69      1.41 o 
  11  -4   1       17.02       17.33      1.15 o 
  12  -4   1        2.84        2.24      1.07 o 
  13  -4   1        1.54        0.39      1.50 o 
 -11  -3   1        5.67        5.58      1.22 o 
 -10  -3   1        8.51        8.41      1.20 o 
  -9  -3   1       22.62       20.08      1.10 o 
  -8  -3   1       13.24       12.65      0.93 o 
  -7  -3   1       50.68       55.18      1.39 o 
  -6  -3   1       56.37       59.72      1.50 o 
  -5  -3   1       28.93       28.71      0.68 o 
  -4  -3   1      214.81      216.36      2.12 o 
  -3  -3   1     1245.60     1269.83     15.29 o 
  -2  -3   1      147.53      175.75      1.88 o 
  -1  -3   1      323.75      287.04      3.85 o 
   0  -3   1      420.02      406.00      4.88 o 
   1  -3   1     3129.27     3137.41     30.27 o 
   2  -3   1     1132.72     1051.44      7.53 o 
   3  -3   1     4566.82     4489.66     29.07 o 
   4  -3   1     3283.02     3465.95     23.66 o 
   5  -3   1      308.13      297.76      2.32 o 
   6  -3   1       44.09       37.74      0.54 o 
   7  -3   1       33.87       37.29      0.71 o 
   8  -3   1      459.72      426.72      4.17 o 
   9  -3   1      136.62      136.91      2.23 o 
  10  -3   1        1.77        2.45      0.61 o 
  11  -3   1       10.68        9.63      0.96 o 
  12  -3   1        4.52        4.27      1.14 o 
  13  -3   1        0.43        0.42      1.53 o 
 -12  -2   1        1.41        1.60      1.12 o 
 -11  -2   1        4.41        3.37      1.06 o 
 -10  -2   1       56.29       52.97      2.12 o 
  -9  -2   1       48.26       47.73      1.53 o 
  -8  -2   1       78.05       77.97      1.79 o 
  -7  -2   1       94.18       92.81      2.18 o 
  -6  -2   1       34.34       32.42      0.79 o 
  -5  -2   1       18.46       15.42      0.41 o 
  -4  -2   1      111.69      111.32      1.19 o 
  -3  -2   1      184.74      192.57      2.23 o 
  -2  -2   1     2364.44     2385.29     27.21 o 
  -1  -2   1     5284.37     5246.26     86.23 o 
   0  -2   1     2400.69     2416.08     32.28 o 
   1  -2   1     3599.72     3496.99     30.89 o 
   2  -2   1      272.22      277.56      2.40 o 
   3  -2   1    11080.68    10092.89     95.75 o 
   4  -2   1     1149.34     1154.30      7.42 o 
   5  -2   1       27.40       21.15      0.39 o 
   6  -2   1      456.00      473.17      3.23 o 
   7  -2   1       85.15       79.67      0.92 o 
   8  -2   1       49.27       54.73      1.08 o 
   9  -2   1       28.62       29.84      0.91 o 
  10  -2   1       27.77       29.49      0.99 o 
  11  -2   1        1.64        2.00      0.62 o 
  12  -2   1        6.12        8.41      2.58 o 
  13  -2   1        4.86        1.53      2.64 o 
 -12  -1   1        9.40       10.42      1.38 o 
 -11  -1   1        3.95        3.41      1.02 o 
 -10  -1   1       16.69       14.14      1.01 o 
  -9  -1   1       40.82       40.45      1.62 o 
  -8  -1   1       56.34       60.36      1.52 o 
  -7  -1   1       19.59       19.96      0.77 o 
  -6  -1   1      316.77      324.64      3.72 o 
  -5  -1   1      229.30      236.82      2.35 o 
  -4  -1   1      206.71      234.08      1.90 o 
  -3  -1   1       24.10       40.52      0.79 o 
  -2  -1   1     2425.40     2376.61     31.08 o 
   0  -1   1     2537.25     2474.44     41.13 o 
   1  -1   1      473.06      459.57      4.11 o 
   2  -1   1    12879.73    10413.26    217.46 o 
   3  -1   1       33.82       35.91      0.46 o 
   4  -1   1      856.74      867.79      5.59 o 
   5  -1   1     2147.13     2168.13     13.11 o 
   6  -1   1      221.59      211.47      1.85 o 
   7  -1   1       21.78       22.22      0.74 o 
   8  -1   1        1.11        0.54      0.40 o 
   9  -1   1       10.15       10.45      0.70 o 
  10  -1   1       17.23       18.97      0.82 o 
  11  -1   1       10.98        9.81      0.84 o 
  12  -1   1       18.98       19.27      1.29 o 
 -13   0   1        8.74        8.00      1.36 o 
 -12   0   1       12.95       13.15      1.39 o 
 -11   0   1        3.16        3.67      1.01 o 
 -10   0   1        5.62        3.58      0.72 o 
  -9   0   1        2.27        1.67      0.55 o 
  -8   0   1       15.87       15.67      0.94 o 
  -7   0   1      115.79      115.80      1.94 o 
  -6   0   1      410.13      397.34      3.69 o 
  -5   0   1      112.05      125.13      1.22 o 
  -4   0   1       76.85       73.95      0.74 o 
  -3   0   1      322.72      449.76      4.09 o 
  -2   0   1     1214.43     1151.35     14.95 o 
  -1   0   1     5043.46     4321.60     95.93 o 
   0   0   1     1852.08     1747.40     40.38 o 
   1   0   1     2797.86     2702.26     25.68 o 
   2   0   1       40.60       56.07      0.56 o 
   3   0   1        1.28        2.21      0.36 o 
   4   0   1     5282.05     5150.26     37.11 o 
   5   0   1      520.82      550.10      4.75 o 
   6   0   1      301.78      291.56      2.81 o 
   7   0   1      229.60      238.11      2.79 o 
   8   0   1       66.91       65.70      1.42 o 
   9   0   1        6.51        6.11      0.82 o 
  10   0   1       16.00       18.22      1.13 o 
  11   0   1       25.83       26.57      1.76 o 
  12   0   1        6.51        4.13      1.19 o 
 -13   1   1        1.94        0.98      1.24 o 
 -12   1   1        5.35        6.16      1.43 o 
 -11   1   1       12.86       11.40      0.97 o 
 -10   1   1        0.60        1.16      0.62 o 
  -9   1   1       17.18       16.35      0.89 o 
  -8   1   1      118.18      115.94      2.86 o 
  -7   1   1      345.57      333.82      3.58 o 
  -6   1   1       14.34       12.11      0.35 o 
  -5   1   1       11.83       12.51      0.31 o 
  -4   1   1      586.67      558.05      4.32 o 
  -3   1   1      201.17      239.11      2.04 o 
  -2   1   1      214.81      233.28      2.03 o 
  -1   1   1      309.67      251.22      2.09 o 
   0   1   1       10.21       10.23      0.23 o 
   1   1   1      271.61      220.51      1.88 o 
   2   1   1     1028.21      968.92      8.33 o 
   3   1   1      557.18      550.37      4.76 o 
   4   1   1       84.84       86.81      1.02 o 
   5   1   1      613.92      595.29      5.51 o 
   6   1   1      520.92      520.47      7.31 o 
   7   1   1      119.73      118.60      2.21 o 
   8   1   1       55.17       50.79      1.45 o 
   9   1   1       29.55       28.83      1.82 o 
  10   1   1       24.51       21.48      1.46 o 
  11   1   1        2.27        1.34      1.02 o 
  12   1   1        3.07        2.58      1.16 o 
 -13   2   1        0.29       -0.33      1.12 o 
 -12   2   1        2.79        2.07      1.14 o 
 -11   2   1       30.48       28.99      1.29 o 
 -10   2   1       83.03       84.93      1.70 o 
  -9   2   1       71.24       67.13      1.29 o 
  -8   2   1       97.52       98.52      1.47 o 
  -7   2   1       32.64       29.48      0.62 o 
  -6   2   1      116.37      110.08      1.05 o 
  -5   2   1     1362.81     1394.40      8.83 o 
  -4   2   1       19.61       29.29      0.38 o 
  -3   2   1     1325.78     1281.58      8.64 o 
  -2   2   1        2.07        1.79      0.11 o 
  -1   2   1        9.42       14.30      0.36 o 
   0   2   1     1939.29     1868.13     14.16 o 
   1   2   1      178.09      185.53      1.71 o 
   2   2   1      497.00      502.18      4.09 o 
   3   2   1     1421.77     1410.46     11.76 o 
   4   2   1        1.25        2.46      0.23 o 
   5   2   1      178.59      179.09      2.33 o 
   6   2   1       95.64       91.57      1.70 o 
   7   2   1       16.28       13.78      0.80 o 
   8   2   1       33.97       34.71      1.16 o 
   9   2   1       22.60       26.14      1.55 o 
  10   2   1        0.14        0.24      0.89 o 
  11   2   1        0.52       -0.03      0.98 o 
 -13   3   1       20.54       18.48      1.94 o 
 -12   3   1       14.48       14.55      1.22 o 
 -11   3   1       14.95       16.31      1.23 o 
 -10   3   1       63.99       57.88      2.11 o 
  -9   3   1        5.99        5.92      0.58 o 
  -8   3   1       20.03       19.08      0.75 o 
  -7   3   1       89.44       81.39      1.12 o 
  -6   3   1       66.33       65.42      0.86 o 
  -5   3   1      407.99      385.74      2.70 o 
  -4   3   1      700.50      725.92      5.10 o 
  -3   3   1      242.80      241.89      1.70 o 
  -2   3   1       14.08       20.03      0.31 o 
  -1   3   1     2945.93     2957.26     23.37 o 
   0   3   1      433.59      448.36      3.81 o 
   1   3   1     1706.28     1696.86     11.47 o 
   2   3   1      489.79      518.19      4.25 o 
   3   3   1      632.57      644.48      5.82 o 
   4   3   1       29.24       26.36      0.62 o 
   5   3   1        9.48       11.17      0.61 o 
   6   3   1       24.15       26.42      1.00 o 
   7   3   1      104.59      102.89      2.14 o 
   8   3   1       15.11       14.64      1.06 o 
   9   3   1        1.11        0.39      0.85 o 
  10   3   1        1.59        1.70      0.99 o 
  11   3   1        2.76        3.39      1.16 o 
 -14   4   1       12.73       12.10      1.67 o 
 -13   4   1       24.75       25.96      1.87 o 
 -12   4   1       27.63       23.87      1.16 o 
 -11   4   1       42.54       41.16      2.07 o 
 -10   4   1       14.78       15.37      0.88 o 
  -9   4   1        0.54       -0.04      0.35 o 
  -8   4   1        4.38        5.52      0.40 o 
  -7   4   1       71.51       69.13      0.99 o 
  -6   4   1      269.70      264.71      1.93 o 
  -5   4   1      644.58      636.04      3.93 o 
  -4   4   1      207.69      224.47      1.54 o 
  -3   4   1     1630.16     1751.55     10.19 o 
  -2   4   1      154.06      152.39      1.05 o 
  -1   4   1        8.72       20.70      0.29 o 
   0   4   1     1336.97     1355.59      9.66 o 
   1   4   1     2495.06     2591.83     18.63 o 
   2   4   1       42.08       45.39      0.65 o 
   3   4   1       10.95       12.84      0.44 o 
   4   4   1       69.91       72.45      2.82 o 
   5   4   1       79.79       79.83      2.08 o 
   6   4   1       15.62       14.55      0.83 o 
   7   4   1       45.79       47.99      1.49 o 
   8   4   1        9.38        8.87      0.97 o 
   9   4   1        4.52        6.00      1.16 o 
  10   4   1        5.39        4.76      1.19 o 
 -14   5   1        3.95        3.56      1.30 o 
 -13   5   1        1.42       -1.36      1.36 o 
 -12   5   1       30.21       29.39      1.81 o 
 -11   5   1       37.70       37.34      1.63 o 
 -10   5   1       24.05       21.45      0.87 o 
  -9   5   1      183.59      179.64      2.53 o 
  -8   5   1       19.54       21.11      0.82 o 
  -7   5   1       71.32       83.60      0.95 o 
  -6   5   1      927.71      896.99      5.39 o 
  -5   5   1      211.08      204.21      1.38 o 
  -4   5   1     1297.99     1374.20      7.49 o 
  -3   5   1     1192.21     1186.70      6.67 o 
  -2   5   1      655.44      662.29      4.03 o 
  -1   5   1     1402.53     1412.47      9.59 o 
   0   5   1      126.55      122.95      1.22 o 
   1   5   1      147.14      141.43      1.39 o 
   2   5   1      208.15      198.63      2.24 o 
   3   5   1       62.40       66.43      1.18 o 
   4   5   1      127.63      127.74      3.47 o 
   5   5   1        6.23        5.75      0.61 o 
   6   5   1        7.08        7.23      1.30 o 
   7   5   1        4.21        5.67      0.97 o 
   8   5   1        2.08        1.15      1.09 o 
   9   5   1        9.96        9.95      1.58 o 
 -14   6   1        3.15        1.91      1.17 o 
 -13   6   1        0.23       -0.69      1.01 o 
 -12   6   1        9.43       10.44      1.92 o 
 -11   6   1        8.67        6.94      0.85 o 
 -10   6   1       49.35       47.32      1.40 o 
  -9   6   1      264.47      258.39      3.37 o 
  -8   6   1      144.91      145.72      1.98 o 
  -7   6   1        6.05        5.86      0.26 o 
  -6   6   1       12.56        8.99      0.26 o 
  -5   6   1      248.46      240.64      1.72 o 
  -4   6   1      641.68      630.98      3.82 o 
  -3   6   1      458.59      445.13      2.71 o 
  -2   6   1     2886.79     2975.86     19.18 o 
  -1   6   1      392.23      422.05      3.33 o 
   0   6   1       13.53       10.43      0.33 o 
   1   6   1      161.45      162.97      1.83 o 
   2   6   1     1467.12     1416.54     14.23 o 
   3   6   1      427.05      413.84      4.93 o 
   4   6   1       18.07       16.10      0.82 o 
   5   6   1       39.65       42.32      1.35 o 
   6   6   1       10.00       10.70      0.88 o 
   7   6   1        2.12        1.82      0.92 o 
   8   6   1       15.19       14.32      1.70 o 
   9   6   1        2.20        2.21      1.30 o 
 -14   7   1        8.15        8.45      1.47 o 
 -13   7   1       18.17       16.10      1.60 o 
 -12   7   1        0.59       -0.42      0.92 o 
 -11   7   1       17.13       17.87      1.10 o 
 -10   7   1      142.10      150.81      5.47 o 
  -9   7   1       28.84       31.66      2.66 o 
  -8   7   1      268.74      268.29      3.08 o 
  -7   7   1        0.88        1.00      0.24 o 
  -6   7   1      260.88      243.80      2.24 o 
  -5   7   1      123.03      116.57      1.25 o 
  -4   7   1      407.52      382.85      2.83 o 
  -3   7   1      500.20      500.39      3.72 o 
  -2   7   1      561.55      553.73      4.23 o 
  -1   7   1      159.65      167.72      1.89 o 
   0   7   1      792.70      778.87      7.09 o 
   1   7   1      244.18      245.17      2.81 o 
   2   7   1      164.29      158.76      2.94 o 
   3   7   1       98.52       90.99      1.65 o 
   4   7   1      145.13      143.63      3.90 o 
   5   7   1        6.43        5.63      0.74 o 
   6   7   1        1.84        2.08      0.92 o 
   7   7   1        8.17        7.87      1.24 o 
   8   7   1        1.00        0.71      1.25 o 
 -14   8   1       11.59       14.93      4.09 o 
 -13   8   1       11.46        8.47      1.85 o 
 -12   8   1        0.67        1.07      0.98 o 
 -11   8   1       59.41       59.55      2.21 o 
 -10   8   1        7.07        6.56      0.81 o 
  -9   8   1        1.01        0.48      0.55 o 
  -8   8   1      103.47      104.59      1.43 o 
  -7   8   1      243.84      254.77      2.16 o 
  -6   8   1      372.39      365.18      3.05 o 
  -5   8   1        0.83        1.00      0.22 o 
  -4   8   1       87.05       80.51      1.01 o 
  -3   8   1      495.99      468.34      3.69 o 
  -2   8   1      190.52      175.79      2.19 o 
  -1   8   1      780.59      741.04      7.30 o 
   0   8   1      618.59      593.05      6.27 o 
   1   8   1       17.76       20.80      0.72 o 
   2   8   1       14.45       13.02      0.68 o 
   3   8   1       46.96       47.73      1.42 o 
   4   8   1       25.47       28.25      1.53 o 
   5   8   1        9.28        7.04      1.09 o 
   6   8   1       19.58       18.18      1.49 o 
   7   8   1        1.26        0.27      0.99 o 
 -14   9   1        1.39        2.73      1.22 o 
 -13   9   1        5.63        4.20      1.19 o 
 -12   9   1       24.12       24.48      1.78 o 
 -11   9   1       16.29       16.24      1.22 o 
 -10   9   1       10.18       10.87      0.95 o 
  -9   9   1       31.41       29.98      1.13 o 
  -8   9   1        2.98        3.38      0.42 o 
  -7   9   1      474.43      469.91      3.77 o 
  -6   9   1      257.47      252.70      2.34 o 
  -5   9   1        7.19        7.06      0.41 o 
  -4   9   1       78.82       74.85      1.04 o 
  -3   9   1       29.69       34.26      0.79 o 
  -2   9   1      336.31      314.34      3.71 o 
  -1   9   1      327.92      320.38      3.78 o 
   0   9   1       97.97       95.44      1.96 o 
   1   9   1      223.90      215.22      3.98 o 
   2   9   1       33.69       32.73      1.07 o 
   3   9   1       19.84       20.88      1.07 o 
   4   9   1       37.64       40.26      2.77 o 
   5   9   1       35.81       40.71      2.23 o 
   6   9   1       14.33       14.94      1.50 o 
 -13  10   1       11.84       12.84      2.60 o 
 -12  10   1       14.02       11.88      1.11 o 
 -11  10   1        1.33        0.65      0.74 o 
 -10  10   1       25.12       25.24      1.79 o 
  -9  10   1       56.68       58.40      1.39 o 
  -8  10   1       11.06       10.46      0.77 o 
  -7  10   1        8.19        8.80      0.47 o 
  -6  10   1       52.64       51.64      0.92 o 
  -5  10   1      129.83      136.10      1.66 o 
  -4  10   1        1.73        1.58      0.40 o 
  -3  10   1       10.15       10.10      0.62 o 
  -2  10   1       33.90       34.11      0.98 o 
  -1  10   1       53.98       54.95      1.24 o 
   0  10   1       68.72       66.54      2.04 o 
   1  10   1       68.52       67.69      1.57 o 
   2  10   1       53.56       57.02      1.48 o 
   3  10   1       35.41       40.02      2.22 o 
   4  10   1       17.48       16.85      1.48 o 
   5  10   1       21.54       19.17      1.64 o 
 -13  11   1        2.20        2.49      1.00 o 
 -12  11   1       12.69       11.45      1.09 o 
 -11  11   1       90.56       92.47      7.12 o 
 -10  11   1       11.64        9.30      1.40 o 
  -9  11   1        1.69        1.52      0.72 o 
  -8  11   1       64.48       67.52      1.61 o 
  -7  11   1        4.16        5.04      0.51 o 
  -6  11   1       31.29       31.48      0.84 o 
  -5  11   1       79.35       81.57      1.38 o 
  -4  11   1       35.21       34.47      0.97 o 
  -3  11   1      101.82       99.46      1.66 o 
  -2  11   1       37.64       40.02      1.05 o 
  -1  11   1       14.45       14.10      0.76 o 
   0  11   1       25.38       23.15      0.94 o 
   1  11   1       51.97       56.65      1.81 o 
   2  11   1       16.85       14.38      1.37 o 
   3  11   1       13.19       13.74      2.06 o 
   4  11   1        3.77        4.30      1.21 o 
 -12  12   1        3.19        1.98      1.28 o 
 -11  12   1        7.29        7.56      1.44 o 
 -10  12   1        0.64        0.42      1.32 o 
  -9  12   1        4.22        3.28      1.00 o 
  -8  12   1        1.72        1.38      0.63 o 
  -7  12   1       14.69       16.78      0.86 o 
  -6  12   1       61.74       61.77      1.20 o 
  -5  12   1       72.95       73.94      1.48 o 
  -4  12   1      162.45      162.57      2.34 o 
  -3  12   1       67.52       67.91      1.42 o 
  -2  12   1       14.59       13.89      0.75 o 
  -1  12   1       52.52       46.35      1.68 o 
   0  12   1       38.68       44.77      1.72 o 
   1  12   1       11.75       11.83      1.12 o 
   2  12   1       12.62       10.59      1.43 o 
   3  12   1        3.19        3.58      1.21 o 
 -12  13   1        2.50        6.31      1.89 o 
 -11  13   1        6.51        6.37      1.50 o 
 -10  13   1       19.15       17.75      2.03 o 
  -9  13   1        0.29       -0.06      1.00 o 
  -8  13   1        2.17        2.22      1.00 o 
  -7  13   1       36.03       37.48      1.19 o 
  -6  13   1       34.07       36.18      1.16 o 
  -5  13   1       94.08       96.94      1.99 o 
  -4  13   1       25.75       28.70      1.14 o 
  -3  13   1        0.34        0.25      0.65 o 
  -2  13   1       25.06       24.71      1.12 o 
  -1  13   1       17.41       16.67      1.11 o 
   0  13   1        6.88        7.14      1.06 o 
   1  13   1        5.64        4.08      1.80 o 
 -11  14   1       15.43       15.21      1.82 o 
 -10  14   1       16.58       18.19      1.90 o 
  -9  14   1       41.98       47.49      2.69 o 
  -8  14   1       35.41       36.08      1.94 o 
  -7  14   1       24.62       21.08      1.22 o 
  -6  14   1       29.07       32.44      1.43 o 
  -5  14   1       13.22       12.07      0.93 o 
  -4  14   1       21.05       24.39      1.56 o 
  -3  14   1       31.75       31.65      1.53 o 
  -2  14   1       12.01       12.50      1.25 o 
  -1  14   1        3.09        2.37      0.99 o 
   0  14   1        4.08        4.42      1.92 o 
  -9  15   1       24.98       23.45      1.74 o 
  -8  15   1       11.83       15.75      1.54 o 
  -7  15   1        7.83        5.94      1.11 o 
  -6  15   1        3.45        2.19      0.78 o 
  -5  15   1        9.68       10.01      1.20 o 
  -4  15   1       55.88       57.10      3.48 o 
  -3  15   1       63.55       67.19      4.10 o 
   1 -15   2        1.42        1.93      1.53 o 
   2 -15   2       22.31       23.12      1.44 o 
   3 -15   2       26.42       27.20      1.51 o 
   4 -15   2        2.93        3.96      0.96 o 
   5 -15   2        6.91        7.81      0.92 o 
   6 -15   2       20.24       19.61      1.09 o 
   7 -15   2       12.44       10.46      0.95 o 
   8 -15   2       14.81       13.28      1.08 o 
   9 -15   2       12.54       13.63      1.97 o 
  -1 -14   2       10.14        8.34      1.21 o 
   0 -14   2       14.43       14.38      1.19 o 
   1 -14   2       27.95       29.22      2.13 o 
   2 -14   2       28.03       26.83      1.30 o 
   3 -14   2        5.63        4.56      0.73 o 
   4 -14   2       21.79       22.50      1.05 o 
   5 -14   2       32.58       33.25      1.12 o 
   6 -14   2        5.05        4.84      0.75 o 
   7 -14   2       12.75       10.22      0.89 o 
   8 -14   2        4.10        2.85      0.70 o 
   9 -14   2        1.35        1.09      1.45 o 
  10 -14   2       10.59        8.55      2.73 o 
  -2 -13   2        9.26       10.98      1.64 o 
  -1 -13   2       21.74       22.06      1.69 o 
   0 -13   2       16.49       13.50      1.00 o 
   1 -13   2       15.74       14.84      1.12 o 
   2 -13   2        0.89        2.03      0.56 o 
   3 -13   2       27.93       28.48      1.40 o 
   4 -13   2       93.63       96.54      1.86 o 
   5 -13   2       18.93       19.39      0.86 o 
   6 -13   2       34.11       31.83      1.23 o 
   7 -13   2       35.59       34.63      1.21 o 
   8 -13   2       16.86       14.72      0.88 o 
   9 -13   2       82.33       81.41      3.52 o 
  10 -13   2       61.21       59.84      3.00 o 
  11 -13   2       16.75       16.26      2.78 o 
  -4 -12   2        5.94        4.51      1.11 o 
  -3 -12   2       26.24       24.44      1.92 o 
  -2 -12   2        6.99        5.85      0.97 o 
  -1 -12   2        0.55        0.82      0.56 o 
   0 -12   2        1.44        1.97      0.59 o 
   1 -12   2        9.23        7.23      0.57 o 
   2 -12   2       16.02       15.26      0.65 o 
   3 -12   2       60.30       59.13      1.22 o 
   4 -12   2        8.91        8.51      0.59 o 
   5 -12   2       50.84       48.77      1.07 o 
   6 -12   2       23.47       23.81      0.80 o 
   7 -12   2       24.47       24.22      0.85 o 
   8 -12   2      146.82      143.64      2.18 o 
   9 -12   2       77.84       81.69      1.72 o 
  10 -12   2       41.88       40.59      2.45 o 
  11 -12   2       26.96       21.44      2.85 o 
  12 -12   2        1.22        1.46      1.92 o 
  -5 -11   2        8.07        7.99      1.24 o 
  -4 -11   2       26.39       23.65      1.82 o 
  -3 -11   2       17.95       16.99      1.33 o 
  -2 -11   2        4.04        4.41      1.07 o 
  -1 -11   2        4.73        5.49      0.81 o 
   0 -11   2        4.97        4.13      0.49 o 
   1 -11   2        6.54        6.67      0.48 o 
   2 -11   2       10.67       10.74      0.68 o 
   3 -11   2       46.67       48.47      1.25 o 
   4 -11   2       43.06       40.38      0.91 o 
   5 -11   2       29.12       28.57      0.80 o 
   6 -11   2       48.59       42.05      1.09 o 
   7 -11   2       56.50       56.49      1.20 o 
   8 -11   2       20.26       17.83      0.74 o 
   9 -11   2        1.05        1.22      0.63 o 
  10 -11   2       14.43       14.08      2.30 o 
  11 -11   2       30.06       36.95      3.19 o 
  12 -11   2        7.05        8.82      2.27 o 
  -6 -10   2       14.59       16.66      1.72 o 
  -5 -10   2       13.37       13.70      1.30 o 
  -4 -10   2        0.29       -0.33      0.74 o 
  -3 -10   2        1.41        1.75      0.78 o 
  -2 -10   2       66.23       60.42      1.77 o 
  -1 -10   2       66.52       66.36      1.45 o 
   0 -10   2       61.95       56.33      1.09 o 
   1 -10   2       74.66       76.25      1.67 o 
   2 -10   2        2.92        3.13      0.37 o 
   3 -10   2       10.59        8.44      0.45 o 
   4 -10   2       83.19       85.36      1.25 o 
   5 -10   2      299.24      287.55      2.96 o 
   6 -10   2      105.85      106.70      1.81 o 
   7 -10   2        7.27        7.43      0.53 o 
   8 -10   2        7.40        6.36      0.53 o 
   9 -10   2       24.05       23.16      1.18 o 
  10 -10   2       15.52       18.27      2.40 o 
  11 -10   2       23.49       20.65      2.56 o 
  12 -10   2       57.42       59.24      3.70 o 
  13 -10   2        7.52        8.06      1.99 o 
  -7  -9   2       16.66       14.21      2.60 o 
  -6  -9   2       30.71       24.56      1.57 o 
  -5  -9   2        6.30        5.81      1.75 o 
  -4  -9   2        3.46        5.27      0.88 o 
  -3  -9   2       32.87       31.23      1.62 o 
  -2  -9   2       87.61       92.93      1.69 o 
  -1  -9   2       17.75       17.87      0.73 o 
   0  -9   2      162.17      166.47      2.10 o 
   1  -9   2       27.81       30.06      0.82 o 
   2  -9   2       75.22       72.63      1.10 o 
   3  -9   2       18.51       19.97      0.57 o 
   4  -9   2       37.34       41.63      0.74 o 
   5  -9   2       12.24       13.15      0.45 o 
   6  -9   2      166.42      161.06      1.88 o 
   7  -9   2      136.34      135.24      1.75 o 
   8  -9   2        5.59        8.92      0.52 o 
   9  -9   2       64.37       64.69      1.63 o 
  10  -9   2       34.01       32.18      4.79 o 
  11  -9   2       25.57       23.79      1.55 o 
  12  -9   2       63.41       69.16      2.48 o 
  13  -9   2       15.60       18.85      2.07 o 
  -8  -8   2       19.28       17.90      1.74 o 
  -7  -8   2       18.37       17.60      2.06 o 
  -6  -8   2       28.09       31.29      1.62 o 
  -5  -8   2       55.91       57.69      1.98 o 
  -4  -8   2      243.09      256.59      4.68 o 
  -3  -8   2       10.58       12.35      0.91 o 
  -2  -8   2       10.40       12.38      0.60 o 
  -1  -8   2      382.39      390.07      4.61 o 
   0  -8   2        2.65        4.83      0.31 o 
   1  -8   2        0.96        1.02      0.21 o 
   2  -8   2      556.11      561.67      4.82 o 
   3  -8   2        1.49        1.61      0.24 o 
   4  -8   2       62.88       58.88      1.10 o 
   5  -8   2        1.92        1.61      0.22 o 
   6  -8   2      190.60      187.71      1.81 o 
   7  -8   2      152.36      137.09      1.49 o 
   8  -8   2       36.92       38.09      0.89 o 
   9  -8   2       15.03       12.55      2.18 o 
  10  -8   2       24.19       24.32      2.12 o 
  11  -8   2        6.02        6.21      1.10 o 
  12  -8   2        3.70        3.47      1.04 o 
  13  -8   2        6.56        6.97      1.75 o 
  -9  -7   2       12.25       12.80      1.66 o 
  -8  -7   2       12.31        9.99      1.58 o 
  -7  -7   2        9.46       10.40      0.93 o 
  -6  -7   2       20.66       23.44      1.32 o 
  -5  -7   2      118.90      111.93      2.65 o 
  -4  -7   2       69.21       77.77      3.35 o 
  -3  -7   2       41.51       40.09      0.89 o 
  -2  -7   2      143.68      148.01      2.31 o 
  -1  -7   2       10.62       10.39      0.54 o 
   0  -7   2      176.51      181.42      2.30 o 
   1  -7   2      903.77      860.61      7.12 o 
   2  -7   2      313.35      320.53      2.59 o 
   3  -7   2      686.13      667.00      5.08 o 
   4  -7   2      197.89      196.22      1.70 o 
   5  -7   2       44.29       44.70      0.58 o 
   6  -7   2        0.79        0.46      0.21 o 
   7  -7   2      125.62       98.99      1.21 o 
   8  -7   2      467.47      438.50      4.82 o 
   9  -7   2        2.65        4.24      0.80 o 
  10  -7   2        1.55        3.01      0.88 o 
  11  -7   2        0.29       -0.82      0.82 o 
  12  -7   2        5.01        5.80      1.58 o 
  13  -7   2        7.83       10.14      1.95 o 
 -10  -6   2       11.49       10.25      1.39 o 
  -9  -6   2       10.35       12.67      2.12 o 
  -8  -6   2        8.80        7.36      1.94 o 
  -7  -6   2       34.20       34.98      1.37 o 
  -6  -6   2       19.67       20.29      1.60 o 
  -5  -6   2       13.69       14.05      0.93 o 
  -4  -6   2       27.45       25.75      1.07 o 
  -3  -6   2      392.34      379.93      4.80 o 
  -2  -6   2       40.55       34.66      1.30 o 
  -1  -6   2       10.31        8.22      0.40 o 
   0  -6   2      844.59      871.75      9.31 o 
   1  -6   2      174.94      159.78      2.09 o 
   2  -6   2     1001.75     1003.22      7.74 o 
   3  -6   2      871.73      858.63      5.82 o 
   4  -6   2       72.87       71.01      0.71 o 
   5  -6   2      203.31      204.38      1.60 o 
   6  -6   2       19.48       22.48      0.51 o 
   7  -6   2      186.41      191.06      2.03 o 
   8  -6   2      105.93      102.43      1.77 o 
   9  -6   2       53.96       52.78      3.25 o 
  10  -6   2       13.69       15.82      1.24 o 
  11  -6   2        9.67       14.64      1.21 o 
  12  -6   2       48.37       50.83      3.13 o 
  13  -6   2        2.59        2.27      1.56 o 
 -10  -5   2        4.26        3.06      1.05 o 
  -9  -5   2       16.80       13.28      1.29 o 
  -8  -5   2       19.20       20.42      1.15 o 
  -7  -5   2       48.52       45.44      2.98 o 
  -6  -5   2      107.35       95.20      2.47 o 
  -5  -5   2      115.63      108.11      2.34 o 
  -4  -5   2       29.87       26.58      0.89 o 
  -3  -5   2      300.74      302.98      3.61 o 
  -2  -5   2      118.37      128.13      1.86 o 
  -1  -5   2      684.41      654.81      6.67 o 
   0  -5   2       52.38       62.29      0.98 o 
   1  -5   2      950.41     1025.88      9.61 o 
   2  -5   2      102.12       94.11      0.85 o 
   3  -5   2       91.37       81.80      0.86 o 
   4  -5   2      482.14      493.49      3.09 o 
   5  -5   2      283.55      274.47      1.89 o 
   6  -5   2      479.74      486.34      3.53 o 
   7  -5   2        1.04        6.31      0.38 o 
   8  -5   2        0.53        0.32      0.30 o 
   9  -5   2      182.97      178.97      4.10 o 
  10  -5   2       17.66       18.85      0.83 o 
  11  -5   2       59.39       58.37      3.19 o 
  12  -5   2       10.76        8.00      1.66 o 
  13  -5   2        0.50       -0.56      1.29 o 
 -11  -4   2        0.24        0.23      1.04 o 
 -10  -4   2        4.85        3.25      1.05 o 
  -9  -4   2       24.36       24.14      1.18 o 
  -8  -4   2       13.61       14.19      1.01 o 
  -7  -4   2      141.52      135.51      2.66 o 
  -6  -4   2       37.78       36.58      1.01 o 
  -5  -4   2       86.99       89.31      1.78 o 
  -4  -4   2      240.48      239.02      3.24 o 
  -3  -4   2        9.51       16.58      0.46 o 
  -2  -4   2      719.45      748.78      9.06 o 
  -1  -4   2      962.86      965.93     11.49 o 
   0  -4   2      299.78      351.54      5.14 o 
   1  -4   2      372.12      371.18      4.46 o 
   2  -4   2        2.15        2.71      0.26 o 
   3  -4   2     3620.85     3649.07     21.15 o 
   4  -4   2     2487.96     2649.99     16.29 o 
   5  -4   2      218.56      207.22      1.53 o 
   6  -4   2      335.25      341.67      2.44 o 
   7  -4   2      255.82      260.46      3.23 o 
   8  -4   2      103.17      100.78      1.72 o 
   9  -4   2       72.96       74.58      1.38 o 
  10  -4   2       74.88       75.76      2.06 o 
  11  -4   2        1.12        2.33      1.32 o 
  12  -4   2        1.08        1.87      1.46 o 
  13  -4   2        5.81        6.59      1.78 o 
 -11  -3   2        5.29        4.27      1.13 o 
 -10  -3   2       13.26       14.32      1.56 o 
  -9  -3   2       54.65       53.13      1.82 o 
  -8  -3   2      147.75      145.18      2.64 o 
  -7  -3   2        1.89        2.35      0.53 o 
  -6  -3   2        5.13        6.58      0.42 o 
  -5  -3   2      168.71      165.79      2.54 o 
  -4  -3   2       35.21       41.01      0.76 o 
  -3  -3   2      392.77      364.51      4.66 o 
  -2  -3   2      379.68      346.00      4.35 o 
  -1  -3   2     2628.48     2846.47     38.24 o 
   0  -3   2       28.93       47.24      1.86 o 
   1  -3   2      115.39       86.14      1.24 o 
   2  -3   2     2676.90     2796.88     18.94 o 
   3  -3   2     1658.36     1746.11     11.20 o 
   4  -3   2      670.95      672.95      4.59 o 
   5  -3   2     1835.15     1949.04     12.35 o 
   6  -3   2      119.95      124.20      1.22 o 
   7  -3   2      236.63      218.62      2.39 o 
   8  -3   2      303.30      319.20      3.02 o 
   9  -3   2       70.16       66.78      1.46 o 
  10  -3   2       28.61       31.48      1.89 o 
  11  -3   2        1.48        1.31      0.72 o 
  12  -3   2       12.34        9.29      1.87 o 
  13  -3   2        3.03        2.38      1.73 o 
 -12  -2   2        4.24        4.28      1.30 o 
 -11  -2   2       12.22       12.04      2.11 o 
 -10  -2   2       43.03       43.61      1.98 o 
  -9  -2   2       52.12       50.82      2.15 o 
  -8  -2   2       52.52       52.75      1.64 o 
  -7  -2   2       19.85       20.01      0.85 o 
  -6  -2   2      236.15      249.13      3.06 o 
  -5  -2   2       21.50       21.74      0.55 o 
  -4  -2   2      516.05      561.94      5.43 o 
  -3  -2   2      252.83      239.90      3.07 o 
  -2  -2   2      850.35      999.23     22.47 o 
  -1  -2   2      264.18      277.61      7.29 o 
   0  -2   2      964.09      839.25     13.35 o 
   1  -2   2       41.89       28.42      0.36 o 
   2  -2   2      631.76      619.23      4.43 o 
   3  -2   2      330.15      397.91      3.01 o 
   4  -2   2     1461.76     1416.07      9.43 o 
   5  -2   2      538.48      555.06      3.63 o 
   6  -2   2       88.12       94.27      1.10 o 
   7  -2   2      146.18      147.02      2.27 o 
   8  -2   2       39.88       41.69      0.93 o 
   9  -2   2       24.23       25.90      1.53 o 
  10  -2   2       39.92       42.20      1.30 o 
  11  -2   2       28.67       27.54      1.79 o 
  12  -2   2        3.71        2.75      1.57 o 
 -12  -1   2        4.21        5.84      1.22 o 
 -11  -1   2       16.06       16.92      1.69 o 
 -10  -1   2        0.68        1.14      0.65 o 
  -9  -1   2        8.89        8.74      0.75 o 
  -8  -1   2       74.15       79.34      2.88 o 
  -7  -1   2      189.10      196.98      2.82 o 
  -6  -1   2      241.19      224.79      2.49 o 
  -5  -1   2      210.90      220.68      1.87 o 
  -4  -1   2      242.65      239.69      2.69 o 
  -3  -1   2     1165.35     1244.59     14.19 o 
  -2  -1   2     2383.86     2541.52     34.18 o 
  -1  -1   2     5311.97     5004.19     79.93 o 
   0  -1   2      997.34      931.13     14.66 o 
   1  -1   2     2000.00     2011.04     18.13 o 
   2  -1   2      465.72      420.70      3.15 o 
   3  -1   2      702.43      696.05      5.15 o 
   4  -1   2        1.04        1.42      0.14 o 
   5  -1   2      302.54      292.93      2.03 o 
   6  -1   2     1100.52     1050.71      8.15 o 
   7  -1   2       39.55       41.71      0.93 o 
   8  -1   2       24.11       26.34      0.86 o 
   9  -1   2       21.80       23.67      1.14 o 
  10  -1   2       29.51       29.79      1.28 o 
  11  -1   2       23.41       23.82      1.27 o 
  12  -1   2        6.56        5.70      1.87 o 
 -13   0   2       12.95       12.29      2.07 o 
 -12   0   2       15.33       14.71      2.33 o 
 -11   0   2        0.74        0.43      0.80 o 
 -10   0   2        2.45        2.68      1.32 o 
  -9   0   2        5.72        4.32      0.88 o 
  -8   0   2       97.59       97.80      1.95 o 
  -7   0   2      329.50      319.56      4.13 o 
  -6   0   2      117.14      117.70      1.30 o 
  -5   0   2      207.46      196.46      1.73 o 
  -4   0   2       95.95       84.76      1.02 o 
  -3   0   2       43.09       50.74      0.95 o 
  -2   0   2      346.87      359.87      4.87 o 
  -1   0   2     1130.96     1151.85     11.25 o 
   0   0   2      878.45      918.59      6.92 o 
   1   0   2      718.32      663.02      5.38 o 
   2   0   2      843.23      983.18      6.46 o 
   3   0   2        2.12        2.57      0.19 o 
   4   0   2      854.14      866.65      5.40 o 
   5   0   2      238.97      220.89      1.97 o 
   6   0   2      389.12      372.28      3.96 o 
   7   0   2      240.04      239.84      2.85 o 
   8   0   2       49.15       47.21      1.14 o 
   9   0   2       21.73       24.37      0.99 o 
  10   0   2       13.29       15.72      1.61 o 
  11   0   2       17.74       19.18      1.57 o 
  12   0   2        9.50        4.87      2.43 o 
 -13   1   2        9.65        9.06      1.62 o 
 -12   1   2       14.36       13.72      1.34 o 
 -11   1   2       25.54       25.47      1.24 o 
 -10   1   2      146.12      144.87      3.45 o 
  -9   1   2      202.30      198.04      3.25 o 
  -8   1   2        1.11        0.77      0.40 o 
  -7   1   2      143.29      137.70      1.94 o 
  -6   1   2      561.81      572.58      4.66 o 
  -5   1   2       17.70       13.94      0.34 o 
  -4   1   2      153.77      154.07      1.43 o 
  -3   1   2     2403.42     2399.54     20.97 o 
  -2   1   2     1073.37     1130.18      8.65 o 
  -1   1   2      103.22      114.00      1.07 o 
   0   1   2      511.41      513.33      4.19 o 
   1   1   2      275.83      268.72      2.12 o 
   2   1   2       23.26       21.04      0.45 o 
   3   1   2      254.83      244.71      1.74 o 
   4   1   2      129.24      125.28      1.20 o 
   5   1   2      119.01      106.20      1.37 o 
   6   1   2       25.20       25.75      1.06 o 
   7   1   2       28.21       27.97      0.93 o 
   8   1   2       58.92       55.13      1.27 o 
   9   1   2       23.15       20.86      1.11 o 
  10   1   2        1.06        2.04      0.94 o 
  11   1   2        0.64        0.76      0.99 o 
 -13   2   2        6.34        6.80      1.43 o 
 -12   2   2       29.00       30.98      2.06 o 
 -11   2   2       61.72       61.55      1.79 o 
 -10   2   2      104.50      104.36      2.23 o 
  -9   2   2       95.67       97.95      2.79 o 
  -8   2   2       12.41       13.73      0.59 o 
  -7   2   2       45.88       39.56      0.69 o 
  -6   2   2        3.41        2.80      0.22 o 
  -5   2   2      582.75      590.25      4.03 o 
  -4   2   2      223.58      209.61      1.49 o 
  -3   2   2     2277.25     2247.60     19.29 o 
  -2   2   2     1727.35     1767.07     12.28 o 
  -1   2   2      479.51      489.39      3.39 o 
   0   2   2       47.45       47.95      0.52 o 
   1   2   2     4695.35     4619.82     36.81 o 
   2   2   2     1989.16     2120.28     14.52 o 
   3   2   2      216.35      208.81      1.89 o 
   4   2   2       17.21       15.73      0.46 o 
   5   2   2       60.43       67.12      1.22 o 
   6   2   2        4.17        3.33      0.54 o 
   7   2   2       49.53       50.81      1.46 o 
   8   2   2       29.53       29.67      1.22 o 
   9   2   2        2.07        2.45      0.92 o 
  10   2   2        0.41        0.42      1.09 o 
  11   2   2        0.07        0.41      1.09 o 
 -14   3   2       10.91       10.20      2.47 o 
 -13   3   2       15.58       14.81      1.36 o 
 -12   3   2       24.50       24.51      1.44 o 
 -11   3   2       56.93       62.16      2.28 o 
 -10   3   2        0.52       -0.15      0.49 o 
  -9   3   2      118.28      120.96      2.44 o 
  -8   3   2      209.81      206.77      2.92 o 
  -7   3   2      226.06      214.15      2.11 o 
  -6   3   2       52.07       65.00      0.67 o 
  -5   3   2     1255.03     1230.36      7.72 o 
  -4   3   2       10.87        8.09      0.20 o 
  -3   3   2      224.94      207.28      1.49 o 
  -2   3   2       12.61       26.73      0.35 o 
  -1   3   2     4527.81     4510.99     28.58 o 
   0   3   2     1003.20     1047.85      6.97 o 
   1   3   2      278.79      310.85      2.31 o 
   2   3   2      839.67      820.29      6.47 o 
   3   3   2      295.51      317.90      2.93 o 
   4   3   2        8.87        8.70      0.47 o 
   5   3   2       89.00       88.09      1.69 o 
   6   3   2      128.58      127.15      2.39 o 
   7   3   2       77.14       75.66      1.86 o 
   8   3   2        0.23        0.29      0.63 o 
   9   3   2        9.09        9.80      1.22 o 
  10   3   2       11.00        9.40      1.36 o 
 -14   4   2       11.08        9.12      2.39 o 
 -13   4   2        4.01        2.13      1.07 o 
 -12   4   2       29.88       28.29      1.50 o 
 -11   4   2       92.72       92.76      1.85 o 
 -10   4   2       22.63       23.11      0.89 o 
  -9   4   2       30.16       33.58      1.12 o 
  -8   4   2      177.33      188.17      2.87 o 
  -7   4   2      627.18      643.97      5.27 o 
  -6   4   2      223.79      230.16      1.70 o 
  -5   4   2       61.49       68.81      0.64 o 
  -4   4   2      212.41      194.09      1.37 o 
  -3   4   2       70.48      100.13      0.82 o 
  -2   4   2      945.90      895.66      5.52 o 
  -1   4   2     1122.83     1103.30      6.60 o 
   0   4   2      379.13      347.73      2.36 o 
   1   4   2      585.47      638.38      4.85 o 
   2   4   2        4.92        5.11      0.53 o 
   3   4   2      227.92      238.57      2.94 o 
   4   4   2      187.71      186.17      2.77 o 
   5   4   2      125.66      128.17      2.37 o 
   6   4   2       96.66       89.37      2.22 o 
   7   4   2        0.99        1.67      0.62 o 
   8   4   2       15.94       17.93      1.41 o 
   9   4   2       14.08       11.50      1.38 o 
  10   4   2        0.51       -0.29      1.01 o 
 -14   5   2        0.10       -0.13      1.10 o 
 -13   5   2       13.25       15.97      2.25 o 
 -12   5   2       19.32       17.81      1.05 o 
 -11   5   2        3.77        2.84      0.57 o 
 -10   5   2      217.20      212.48      3.02 o 
  -9   5   2       25.11       26.00      0.73 o 
  -8   5   2      122.18      121.89      1.55 o 
  -7   5   2     1054.50     1051.03      8.90 o 
  -6   5   2        0.91        1.09      0.16 o 
  -5   5   2       27.45       38.49      0.46 o 
  -4   5   2      514.08      535.76      3.29 o 
  -3   5   2      454.35      461.66      3.00 o 
  -2   5   2      436.28      390.58      2.44 o 
  -1   5   2        2.43        3.39      0.19 o 
   0   5   2     1054.81     1012.42      7.24 o 
   1   5   2      450.90      448.14      3.97 o 
   2   5   2      603.97      578.47      7.74 o 
   3   5   2      507.56      497.68      6.11 o 
   4   5   2      246.29      244.70      3.72 o 
   5   5   2       39.27       41.09      1.32 o 
   6   5   2        3.14        2.77      0.82 o 
   7   5   2       31.42       32.60      1.71 o 
   8   5   2       17.03       17.26      1.49 o 
   9   5   2        0.54        0.83      1.24 o 
 -14   6   2        6.24        5.75      1.33 o 
 -13   6   2       16.55       17.39      3.64 o 
 -12   6   2        4.37        2.43      0.82 o 
 -11   6   2       20.35       22.69      2.32 o 
 -10   6   2      229.34      226.26      3.07 o 
  -9   6   2       54.30       51.81      1.34 o 
  -8   6   2       36.99       37.72      0.90 o 
  -7   6   2       99.86      100.78      1.05 o 
  -6   6   2        7.97        7.06      0.24 o 
  -5   6   2       88.28       86.42      0.80 o 
  -4   6   2       78.15       77.13      0.72 o 
  -3   6   2      219.56      222.91      1.53 o 
  -2   6   2      123.76      129.69      1.12 o 
  -1   6   2       41.31       41.89      0.61 o 
   0   6   2      294.51      278.19      2.42 o 
   1   6   2      349.60      344.80      4.14 o 
   2   6   2      967.61      939.73     10.84 o 
   3   6   2      266.07      250.14      3.79 o 
   4   6   2      147.08      138.50      2.56 o 
   5   6   2       17.61       15.35      0.93 o 
   6   6   2       39.70       43.38      1.52 o 
   7   6   2       12.70       12.39      1.33 o 
   8   6   2        3.14        3.15      1.33 o 
 -14   7   2        4.18        4.80      1.32 o 
 -13   7   2        0.14        0.18      1.05 o 
 -12   7   2       53.98       53.09      2.36 o 
 -11   7   2       40.60       40.29      1.98 o 
 -10   7   2        3.29        3.00      0.67 o 
  -9   7   2      283.72      285.88      4.32 o 
  -8   7   2        4.28        4.03      0.49 o 
  -7   7   2       23.92       25.68      0.61 o 
  -6   7   2      445.20      433.50      3.26 o 
  -5   7   2        2.58        2.73      0.24 o 
  -4   7   2      209.81      184.14      1.60 o 
  -3   7   2      103.73      102.02      1.02 o 
  -2   7   2       66.64       61.75      0.92 o 
  -1   7   2      238.57      222.27      2.39 o 
   0   7   2       42.35       45.27      0.94 o 
   1   7   2       68.23       66.11      1.33 o 
   2   7   2      107.99      106.92      2.08 o 
   3   7   2       37.10       37.78      1.25 o 
   4   7   2      102.02       95.65      2.35 o 
   5   7   2       34.82       32.00      1.30 o 
   6   7   2        7.99       10.09      1.26 o 
   7   7   2        4.10        3.65      1.12 o 
   8   7   2       14.83       12.19      1.80 o 
 -14   8   2        3.02        4.23      2.19 o 
 -13   8   2        6.38        4.40      1.21 o 
 -12   8   2       19.47       18.35      1.54 o 
 -11   8   2        1.10        1.47      0.68 o 
 -10   8   2        0.63        0.45      0.62 o 
  -9   8   2       25.00       28.60      1.49 o 
  -8   8   2       83.41       80.13      2.44 o 
  -7   8   2      394.51      389.12      3.80 o 
  -6   8   2       99.73      100.22      1.13 o 
  -5   8   2       91.50       95.99      1.22 o 
  -4   8   2       21.93       21.18      0.58 o 
  -3   8   2      109.66       94.87      1.28 o 
  -2   8   2      330.21      324.11      3.32 o 
  -1   8   2       52.61       55.11      1.08 o 
   0   8   2      110.77      103.53      1.65 o 
   1   8   2       46.90       45.10      1.16 o 
   2   8   2        7.30        6.62      0.71 o 
   3   8   2       52.34       51.43      1.54 o 
   4   8   2       29.55       31.85      1.31 o 
   5   8   2       48.61       46.44      2.10 o 
   6   8   2       24.38       22.81      2.11 o 
   7   8   2        5.52        5.26      1.27 o 
 -14   9   2        9.19        7.82      1.41 o 
 -13   9   2        8.06        7.82      1.33 o 
 -12   9   2        0.21        0.23      0.79 o 
 -11   9   2       17.40       17.97      1.17 o 
 -10   9   2       16.01       17.70      1.10 o 
  -9   9   2        5.36        6.26      0.67 o 
  -8   9   2      150.60      142.06      2.06 o 
  -7   9   2       79.16       84.28      1.34 o 
  -6   9   2        0.69        0.47      0.26 o 
  -5   9   2       84.16       88.33      1.25 o 
  -4   9   2        0.73        0.71      0.31 o 
  -3   9   2       12.00       14.43      0.54 o 
  -2   9   2       49.70       51.66      1.15 o 
  -1   9   2      166.02      161.54      2.31 o 
   0   9   2       63.32       62.24      2.31 o 
   1   9   2       58.52       62.57      1.45 o 
   2   9   2       30.79       28.03      1.19 o 
   3   9   2       29.82       30.79      1.31 o 
   4   9   2       47.13       52.12      3.57 o 
   5   9   2       41.73       39.02      2.06 o 
   6   9   2        9.63        8.82      1.42 o 
 -14  10   2        9.73        7.62      2.26 o 
 -13  10   2       29.55       30.40      2.00 o 
 -12  10   2       22.75       23.46      1.46 o 
 -11  10   2       40.10       42.15      1.70 o 
 -10  10   2       24.44       22.60      1.14 o 
  -9  10   2       44.85       41.43      1.35 o 
  -8  10   2       27.15       26.29      0.84 o 
  -7  10   2        1.75        0.57      0.37 o 
  -6  10   2       15.30       14.06      0.61 o 
  -5  10   2       42.58       43.27      0.96 o 
  -4  10   2        7.27        9.70      0.71 o 
  -3  10   2       28.01       27.53      1.06 o 
  -2  10   2       40.22       38.53      0.99 o 
  -1  10   2       74.31       74.20      1.94 o 
   0  10   2       22.75       22.11      1.20 o 
   1  10   2       15.65       15.35      1.09 o 
   2  10   2       20.56       20.11      1.87 o 
   3  10   2       47.68       47.22      2.19 o 
   4  10   2        1.91        2.00      1.03 o 
   5  10   2        0.41        0.28      1.06 o 
 -13  11   2        9.13        9.01      1.31 o 
 -12  11   2       14.20       14.59      1.15 o 
 -11  11   2       10.62       10.27      1.54 o 
 -10  11   2       30.83       26.96      1.49 o 
  -9  11   2       18.81       22.25      1.18 o 
  -8  11   2        1.47        1.56      0.62 o 
  -7  11   2       87.19       83.18      1.53 o 
  -6  11   2       19.60       20.53      0.86 o 
  -5  11   2       22.08       21.96      0.76 o 
  -4  11   2      273.82      261.55      3.16 o 
  -3  11   2      116.21      117.99      1.86 o 
  -2  11   2       29.10       29.82      0.95 o 
  -1  11   2       42.60       41.31      1.22 o 
   0  11   2       28.94       28.64      1.14 o 
   1  11   2       47.77       42.70      2.03 o 
   2  11   2       18.90       22.91      1.66 o 
   3  11   2        0.22       -0.71      1.04 o 
   4  11   2        0.19        1.17      1.10 o 
 -13  12   2        3.57        3.28      1.32 o 
 -12  12   2        7.40        5.72      1.38 o 
 -11  12   2        8.33        5.83      1.38 o 
 -10  12   2        5.31        6.34      1.10 o 
  -9  12   2        2.58        2.27      0.78 o 
  -8  12   2        3.52        3.03      0.67 o 
  -7  12   2       28.58       27.42      0.97 o 
  -6  12   2      108.72      111.90      2.06 o 
  -5  12   2       59.72       55.16      1.21 o 
  -4  12   2       19.10       18.75      1.07 o 
  -3  12   2       36.93       37.89      1.19 o 
  -2  12   2       28.69       30.06      1.16 o 
  -1  12   2       28.66       26.12      1.38 o 
   0  12   2       70.25       71.27      2.62 o 
   1  12   2       21.99       20.37      3.23 o 
   2  12   2        1.57        0.29      1.06 o 
 -12  13   2       32.61       32.88      3.89 o 
 -11  13   2       20.35       23.92      2.03 o 
 -10  13   2       14.78       12.11      1.94 o 
  -9  13   2       11.59       10.05      1.08 o 
  -8  13   2       16.71       18.18      1.23 o 
  -7  13   2       40.87       43.61      1.57 o 
  -6  13   2       48.85       49.65      1.65 o 
  -5  13   2        9.52        9.39      0.85 o 
  -4  13   2        1.06        1.31      0.65 o 
  -3  13   2        4.67        3.77      0.73 o 
  -2  13   2       28.20       24.79      1.25 o 
  -1  13   2       21.43       22.96      1.44 o 
   0  13   2       13.28       13.34      1.51 o 
   1  13   2        7.93        8.40      1.41 o 
 -11  14   2       14.26       12.70      1.79 o 
 -10  14   2       13.71       14.45      1.82 o 
  -9  14   2       42.26       41.52      2.85 o 
  -8  14   2       35.72       34.50      1.61 o 
  -7  14   2        0.32       -0.65      0.81 o 
  -6  14   2        4.49        4.28      0.80 o 
  -5  14   2       48.80       52.29      1.58 o 
  -4  14   2       37.97       42.21      1.47 o 
  -3  14   2       27.88       26.15      1.38 o 
  -2  14   2       23.35       22.94      1.48 o 
  -1  14   2       15.27       13.63      1.53 o 
  -9  15   2        1.70        3.16      1.45 o 
  -8  15   2        0.24        0.45      1.14 o 
  -7  15   2        1.64        1.79      1.18 o 
  -6  15   2        4.43        3.72      0.93 o 
  -5  15   2       19.46       17.28      1.49 o 
  -4  15   2       44.07       45.43      1.97 o 
   1 -15   3        6.39        5.06      1.54 o 
   2 -15   3       15.26       17.91      1.61 o 
   3 -15   3       10.07        9.42      1.06 o 
   4 -15   3        4.28        5.13      0.78 o 
   5 -15   3        1.20        0.15      0.72 o 
   6 -15   3        6.38        5.61      0.93 o 
   7 -15   3       19.76       18.33      1.19 o 
   8 -15   3        0.52        0.13      0.81 o 
  -1 -14   3       15.55       18.37      1.54 o 
   0 -14   3       19.80       17.59      2.26 o 
   1 -14   3       23.33       23.08      1.21 o 
   2 -14   3        1.61        1.71      0.66 o 
   3 -14   3        3.64        3.12      0.68 o 
   4 -14   3        9.73        9.27      0.89 o 
   5 -14   3       23.83       24.28      1.09 o 
   6 -14   3       14.74       12.63      0.92 o 
   7 -14   3        0.23       -0.40      0.64 o 
   8 -14   3       13.10       11.38      0.94 o 
   9 -14   3       18.92       17.73      1.86 o 
  10 -14   3        4.43        4.31      1.71 o 
  -3 -13   3       18.31       17.48      1.52 o 
  -2 -13   3        9.11        7.22      1.14 o 
  -1 -13   3       11.76       10.75      1.09 o 
   0 -13   3        2.71        2.13      0.66 o 
   1 -13   3        0.71        0.62      0.56 o 
   2 -13   3        9.36        7.65      0.63 o 
   3 -13   3       14.39       14.99      0.74 o 
   4 -13   3       11.92       11.32      0.72 o 
   5 -13   3        9.62        9.77      0.79 o 
   6 -13   3        7.02        6.47      0.74 o 
   7 -13   3       22.51       23.03      1.06 o 
   8 -13   3       79.87       84.08      1.86 o 
   9 -13   3       64.79       68.18      3.20 o 
  10 -13   3        6.49        0.58      1.47 o 
  11 -13   3        2.56        1.10      2.15 o 
  -4 -12   3       17.75       15.27      1.43 o 
  -3 -12   3       18.36       21.24      1.49 o 
  -2 -12   3       18.83       17.82      1.22 o 
  -1 -12   3        0.98        1.22      0.58 o 
   0 -12   3        0.67        1.10      0.56 o 
   1 -12   3       33.21       33.57      1.01 o 
   2 -12   3       60.40       57.16      1.34 o 
   3 -12   3       13.17       13.44      0.65 o 
   4 -12   3        1.72        0.88      0.40 o 
   5 -12   3        0.42        0.39      0.45 o 
   6 -12   3       11.08        9.88      0.70 o 
   7 -12   3        8.33        8.18      0.78 o 
   8 -12   3        9.47        6.90      0.64 o 
   9 -12   3       27.54       27.66      1.40 o 
  10 -12   3       14.76       16.75      1.53 o 
  11 -12   3        1.43        0.38      1.98 o 
  12 -12   3        0.66       -1.23      1.98 o 
  -5 -11   3       10.27        9.27      1.94 o 
  -4 -11   3       32.56       30.29      2.59 o 
  -3 -11   3       22.76       22.34      1.26 o 
  -2 -11   3       24.51       24.81      1.26 o 
  -1 -11   3       81.00       83.91      1.72 o 
   0 -11   3      121.86      123.36      2.42 o 
   1 -11   3       42.49       42.67      1.00 o 
   2 -11   3       17.42       16.84      0.59 o 
   3 -11   3       75.47       77.46      1.30 o 
   4 -11   3       96.55       93.07      1.47 o 
   5 -11   3        2.09        1.78      0.45 o 
   6 -11   3        5.24        4.56      0.59 o 
   7 -11   3       34.03       26.77      0.84 o 
   8 -11   3        6.30        5.63      0.58 o 
   9 -11   3        0.34        0.46      0.72 o 
  10 -11   3       54.37       53.79      2.69 o 
  11 -11   3        1.42       -0.45      1.85 o 
  12 -11   3        0.17       -0.17      1.86 o 
  -6 -10   3       15.39       16.20      1.83 o 
  -5 -10   3        9.29        9.47      1.61 o 
  -4 -10   3        7.27        4.31      0.88 o 
  -3 -10   3       38.63       38.46      1.70 o 
  -2 -10   3      107.41      114.40      3.08 o 
  -1 -10   3      218.84      218.59      3.04 o 
   0 -10   3      106.47      107.08      1.82 o 
   1 -10   3        1.93        1.50      0.41 o 
   2 -10   3       53.18       55.32      0.98 o 
   3 -10   3       43.23       43.38      1.08 o 
   4 -10   3       28.62       30.01      0.75 o 
   5 -10   3      106.92      103.29      1.70 o 
   6 -10   3       27.92       30.09      1.13 o 
   7 -10   3        0.70        0.15      0.39 o 
   8 -10   3       16.30       15.89      0.68 o 
   9 -10   3       21.99       20.69      1.52 o 
  10 -10   3       16.87       18.96      1.76 o 
  11 -10   3       90.06       91.92      4.68 o 
  12 -10   3       18.06       22.83      2.67 o 
  -7  -9   3       33.02       32.54      2.06 o 
  -6  -9   3       45.37       51.75      2.04 o 
  -5  -9   3       11.96       10.86      1.22 o 
  -4  -9   3       53.61       56.82      1.90 o 
  -3  -9   3       62.38       65.84      1.41 o 
  -2  -9   3      163.18      164.54      3.44 o 
  -1  -9   3       38.01       41.00      0.97 o 
   0  -9   3       48.63       53.93      1.67 o 
   1  -9   3      237.31      234.66      3.41 o 
   2  -9   3       17.87       16.91      0.53 o 
   3  -9   3       36.07       35.87      0.79 o 
   4  -9   3      203.06      209.48      2.25 o 
   5  -9   3      245.34      232.49      2.48 o 
   6  -9   3       40.92       43.59      1.11 o 
   7  -9   3        2.01        0.73      0.38 o 
   8  -9   3       57.74       57.54      1.31 o 
   9  -9   3        4.49        2.40      1.17 o 
  10  -9   3       12.71       11.86      2.08 o 
  11  -9   3       75.61       76.68      2.53 o 
  12  -9   3        2.42        3.20      1.03 o 
  -8  -8   3       14.83       14.22      1.57 o 
  -7  -8   3       26.28       23.20      1.67 o 
  -6  -8   3       40.72       38.43      1.69 o 
  -5  -8   3       94.58       91.44      2.40 o 
  -4  -8   3       63.49       72.40      1.79 o 
  -3  -8   3       64.20       57.31      1.50 o 
  -2  -8   3       77.67       79.32      1.71 o 
  -1  -8   3       69.24       63.26      1.46 o 
   0  -8   3      483.67      491.49      6.05 o 
   1  -8   3       34.46       38.19      0.70 o 
   2  -8   3      180.00      184.25      2.02 o 
   3  -8   3      687.78      671.46      5.33 o 
   4  -8   3        7.26        7.58      0.34 o 
   5  -8   3       91.97       78.31      1.05 o 
   6  -8   3      247.82      243.38      2.51 o 
   7  -8   3       56.18       55.84      1.09 o 
   8  -8   3        6.61        5.10      0.53 o 
   9  -8   3       12.61       12.90      0.94 o 
  10  -8   3        6.94        7.17      1.02 o 
  11  -8   3       11.53       13.71      1.33 o 
  12  -8   3        5.26        5.65      1.12 o 
  13  -8   3        7.31        5.26      1.65 o 
  -9  -7   3        9.53        9.89      1.28 o 
  -8  -7   3        9.04        9.18      1.70 o 
  -7  -7   3        4.69        3.37      1.51 o 
  -6  -7   3       24.57       20.20      1.18 o 
  -5  -7   3       94.41       92.56      2.29 o 
  -4  -7   3       57.21       58.60      1.47 o 
  -3  -7   3       61.16       54.69      1.34 o 
  -2  -7   3       12.11       11.88      0.57 o 
  -1  -7   3      135.27      114.49      1.61 o 
   0  -7   3       75.93       75.60      1.36 o 
   1  -7   3      668.03      641.76     11.50 o 
   2  -7   3      980.05      998.10      7.69 o 
   3  -7   3       39.63       34.87      0.50 o 
   4  -7   3      197.19      200.55      1.66 o 
   5  -7   3       53.96       60.52      0.86 o 
   6  -7   3      181.35      149.36      1.84 o 
   7  -7   3      474.10      465.50      4.45 o 
   8  -7   3       33.15       36.50      1.07 o 
   9  -7   3       51.50       51.75      1.98 o 
  10  -7   3        0.47        1.66      0.86 o 
  11  -7   3        3.15        2.54      1.02 o 
  12  -7   3       59.37       61.71      3.36 o 
  13  -7   3        3.94        3.48      1.61 o 
 -10  -6   3        1.89        0.65      0.99 o 
  -9  -6   3       15.80       15.66      1.35 o 
  -8  -6   3        1.16        1.74      0.88 o 
  -7  -6   3       29.46       23.91      1.51 o 
  -6  -6   3      107.65      108.72      3.76 o 
  -5  -6   3      105.26      103.26      2.29 o 
  -4  -6   3      182.79      171.47      2.74 o 
  -3  -6   3      100.15       87.16      1.36 o 
  -2  -6   3        4.71        4.89      0.43 o 
  -1  -6   3      375.01      381.29      5.02 o 
   0  -6   3      133.58      130.45      1.77 o 
   1  -6   3      534.63      512.92      5.39 o 
   2  -6   3        2.80        3.02      0.15 o 
   3  -6   3       20.24       23.32      0.38 o 
   4  -6   3       82.42       82.74      0.84 o 
   5  -6   3      140.34      158.99      1.60 o 
   6  -6   3      279.29      277.69      2.52 o 
   7  -6   3      178.87      194.04      2.12 o 
   8  -6   3       85.18       90.88      2.23 o 
   9  -6   3       32.81       36.66      1.71 o 
  10  -6   3       62.37       60.69      3.14 o 
  11  -6   3       61.58       65.89      3.58 o 
  12  -6   3        5.84        8.44      1.77 o 
  13  -6   3       17.87       17.64      2.20 o 
 -10  -5   3        1.01        0.00      0.92 o 
  -9  -5   3        0.17       -0.40      0.76 o 
  -8  -5   3       32.60       30.80      1.77 o 
  -7  -5   3      166.21      160.47      3.89 o 
  -6  -5   3       74.03       75.11      2.05 o 
  -5  -5   3      421.49      404.14      6.30 o 
  -4  -5   3       69.12       67.47      1.16 o 
  -3  -5   3      138.78      138.09      2.20 o 
  -2  -5   3      940.21      977.85     11.75 o 
  -1  -5   3        9.34        8.39      0.41 o 
   0  -5   3        6.02        9.74      0.75 o 
   1  -5   3      221.52      235.95      3.00 o 
   2  -5   3        3.51        5.30      0.21 o 
   3  -5   3      189.03      189.41      1.60 o 
   4  -5   3        8.74        6.36      0.28 o 
   5  -5   3      430.49      425.98      3.05 o 
   6  -5   3      131.82      149.22      1.55 o 
   7  -5   3       65.46       62.32      1.07 o 
   8  -5   3      182.37      183.58      4.43 o 
   9  -5   3       55.91       60.70      2.13 o 
  10  -5   3       57.21       57.27      1.58 o 
  11  -5   3        2.33        3.45      1.36 o 
  12  -5   3        0.54        0.37      1.34 o 
  13  -5   3        8.11        7.34      1.79 o 
 -11  -4   3        2.21        2.43      1.06 o 
 -10  -4   3        2.78        3.82      1.01 o 
  -9  -4   3       22.33       19.97      1.07 o 
  -8  -4   3       71.92       76.31      1.77 o 
  -7  -4   3       11.42       13.53      1.30 o 
  -6  -4   3       43.88       41.52      1.48 o 
  -5  -4   3      116.71      111.91      1.98 o 
  -4  -4   3      306.03      319.60      3.39 o 
  -3  -4   3     1057.86     1130.75     13.44 o 
  -2  -4   3      124.70      180.61      2.51 o 
  -1  -4   3       60.23       70.94      1.17 o 
   0  -4   3      151.46      140.18      2.34 o 
   1  -4   3      596.35      683.90      6.57 o 
   2  -4   3     1447.08     1535.48     10.67 o 
   3  -4   3     2181.54     2272.26     14.20 o 
   4  -4   3       51.19       55.23      0.56 o 
   5  -4   3       10.12        7.50      0.41 o 
   6  -4   3       82.56       75.07      0.84 o 
   7  -4   3      468.50      444.81      4.42 o 
   8  -4   3      219.01      216.36      2.96 o 
   9  -4   3       41.39       43.47      2.16 o 
  10  -4   3       17.68       20.62      1.95 o 
  11  -4   3       13.25       13.45      1.86 o 
  12  -4   3        1.76        1.48      1.54 o 
 -12  -3   3        1.32        0.16      1.06 o 
 -11  -3   3       13.57       10.91      2.09 o 
 -10  -3   3       83.09       81.61      2.57 o 
  -9  -3   3       39.46       39.42      1.35 o 
  -8  -3   3       13.26       15.45      0.84 o 
  -7  -3   3        6.59        9.59      0.74 o 
  -6  -3   3       10.38       10.70      0.63 o 
  -5  -3   3      108.42      110.75      1.77 o 
  -4  -3   3     1608.35     1646.56     18.60 o 
  -3  -3   3       69.31       56.25      1.01 o 
  -2  -3   3      265.11      256.94      4.01 o 
  -1  -3   3       10.67       13.50      0.76 o 
   0  -3   3      768.42      915.20      9.57 o 
   1  -3   3      153.99      146.42      1.37 o 
   2  -3   3      441.73      398.16      2.85 o 
   3  -3   3       48.59       63.55      0.59 o 
   4  -3   3      170.13      169.70      1.37 o 
   5  -3   3        6.33        9.04      0.27 o 
   6  -3   3       26.38       27.39      0.50 o 
   7  -3   3        8.70        7.90      0.44 o 
   8  -3   3      132.42      131.89      1.77 o 
   9  -3   3      155.42      148.08      3.03 o 
  10  -3   3       12.54       12.18      1.17 o 
  11  -3   3       13.96       15.81      1.98 o 
  12  -3   3        8.00        6.41      1.81 o 
 -12  -2   3       11.53       10.58      1.38 o 
 -11  -2   3        7.80        6.77      1.14 o 
 -10  -2   3       32.25       29.01      1.29 o 
  -9  -2   3       32.19       34.86      1.71 o 
  -8  -2   3       20.62       21.86      0.95 o 
  -7  -2   3       94.01       93.05      1.74 o 
  -6  -2   3      346.97      367.31      4.13 o 
  -5  -2   3        1.39        3.78      0.29 o 
  -4  -2   3      609.18      576.87      5.64 o 
  -3  -2   3     1643.38     1789.31     18.62 o 
  -2  -2   3     3116.91     3328.13     55.98 o 
  -1  -2   3       39.68       32.11      1.30 o 
   0  -2   3      115.39       91.43      1.29 o 
   1  -2   3       17.77       22.08      0.35 o 
   2  -2   3      121.31      162.83      1.22 o 
   3  -2   3      272.52      350.70      2.58 o 
   4  -2   3      833.02      828.25      5.42 o 
   5  -2   3       65.22       65.33      0.67 o 
   6  -2   3       62.95       56.74      0.84 o 
   7  -2   3        8.89        9.52      0.47 o 
   8  -2   3       47.86       43.37      1.05 o 
   9  -2   3       36.37       34.81      1.09 o 
  10  -2   3       28.98       30.77      2.45 o 
  11  -2   3        7.55        4.92      1.65 o 
  12  -2   3       11.58       11.74      1.99 o 
 -13  -1   3        9.93       10.76      2.27 o 
 -12  -1   3        7.33        8.60      1.26 o 
 -11  -1   3        0.51        1.48      0.90 o 
 -10  -1   3        0.88       -0.25      0.87 o 
  -9  -1   3       61.13       64.24      1.65 o 
  -8  -1   3      215.26      214.94      3.33 o 
  -7  -1   3      154.72      155.12      2.09 o 
  -6  -1   3      454.34      469.46      4.63 o 
  -5  -1   3       25.57       20.30      0.52 o 
  -4  -1   3       24.11       32.29      0.54 o 
  -3  -1   3      574.39      576.29      6.22 o 
  -2  -1   3     3645.50     3866.14     51.84 o 
  -1  -1   3     2158.10     2180.90     28.27 o 
   0  -1   3      997.15      997.76      8.27 o 
   1  -1   3      870.43      949.81      6.28 o 
   2  -1   3       23.82       39.54      0.44 o 
   3  -1   3      349.50      327.13      2.37 o 
   4  -1   3      130.20      124.73      0.97 o 
   5  -1   3      253.29      260.57      2.04 o 
   6  -1   3      705.64      679.10      5.76 o 
   7  -1   3        7.96        9.21      1.13 o 
   8  -1   3       10.27        9.77      0.68 o 
   9  -1   3       33.15       32.50      1.29 o 
  10  -1   3       37.98       35.79      1.59 o 
  11  -1   3       14.32       14.35      1.49 o 
  12  -1   3        3.42        4.16      1.70 o 
 -13   0   3        4.66        3.65      1.15 o 
 -12   0   3       34.98       32.12      2.83 o 
 -11   0   3       28.66       30.08      1.34 o 
 -10   0   3       13.64       13.57      0.93 o 
  -9   0   3      183.06      171.01      2.93 o 
  -8   0   3      356.09      364.26      5.02 o 
  -7   0   3      356.18      363.78      4.17 o 
  -6   0   3      108.54      109.12      1.21 o 
  -5   0   3      191.02      183.19      1.61 o 
  -4   0   3        6.51       15.65      0.39 o 
  -3   0   3      262.44      341.07      4.13 o 
  -2   0   3       74.68       68.02      0.90 o 
  -1   0   3     3799.64     3683.27     30.65 o 
   0   0   3      916.91      934.08      6.72 o 
   1   0   3      398.08      475.89      3.40 o 
   2   0   3        1.38        9.15      0.22 o 
   3   0   3      107.68      113.70      0.88 o 
   4   0   3      184.37      196.15      1.49 o 
   5   0   3      720.43      706.77      6.64 o 
   6   0   3       54.00       52.79      1.37 o 
   7   0   3        8.27       10.33      0.58 o 
   8   0   3       39.25       36.81      1.24 o 
   9   0   3        1.22        0.61      0.54 o 
  10   0   3       13.58       12.17      1.03 o 
  11   0   3        8.66        9.58      1.48 o 
 -13   1   3       16.54       18.40      1.87 o 
 -12   1   3       13.06       10.34      2.24 o 
 -11   1   3      101.67      101.02      3.13 o 
 -10   1   3      123.82      127.96      2.54 o 
  -9   1   3       36.53       35.75      1.21 o 
  -8   1   3      367.28      360.40      4.66 o 
  -7   1   3      279.40      269.76      3.46 o 
  -6   1   3       65.82       70.50      0.92 o 
  -5   1   3     1558.74     1624.96     12.72 o 
  -4   1   3      143.08      171.06      1.40 o 
  -3   1   3      509.40      499.55      4.29 o 
  -2   1   3      314.70      261.93      2.04 o 
  -1   1   3      183.03      172.96      1.42 o 
   0   1   3     1494.84     1534.78     10.49 o 
   1   1   3     2403.37     2340.80     15.75 o 
   2   1   3      484.79      525.22      3.70 o 
   3   1   3      315.44      328.58      2.36 o 
   4   1   3       49.22       45.62      0.62 o 
   5   1   3        7.43        7.81      0.48 o 
   6   1   3        4.03        5.21      0.49 o 
   7   1   3      125.93      134.77      2.25 o 
   8   1   3        9.92       10.00      0.80 o 
   9   1   3        0.49        0.14      0.54 o 
  10   1   3        0.78       -0.48      0.74 o 
  11   1   3        0.07        0.48      1.53 o 
 -14   2   3        7.98        8.47      1.61 o 
 -13   2   3        1.73        2.85      1.27 o 
 -12   2   3        1.45        3.10      1.17 o 
 -11   2   3       90.03       87.35      2.39 o 
 -10   2   3       68.24       72.52      1.81 o 
  -9   2   3       30.73       35.23      1.37 o 
  -8   2   3        1.81        1.89      0.44 o 
  -7   2   3      372.30      364.86      3.56 o 
  -6   2   3      541.70      552.70      4.77 o 
  -5   2   3      125.90      132.51      1.25 o 
  -4   2   3     1517.29     1667.07     10.46 o 
  -3   2   3      481.18      474.39      3.06 o 
  -2   2   3      706.03      854.03      6.21 o 
  -1   2   3      774.92      756.18      5.07 o 
   0   2   3      195.85      177.28      1.42 o 
   1   2   3     6442.54     6316.19     42.22 o 
   2   2   3      549.52      563.87      3.76 o 
   3   2   3        3.49        3.96      0.22 o 
   4   2   3      112.66      114.33      1.57 o 
   5   2   3       74.03       75.27      1.39 o 
   6   2   3      178.08      177.01      2.64 o 
   7   2   3       71.55       73.51      2.50 o 
   8   2   3       10.58       12.17      0.82 o 
   9   2   3       20.81       22.85      1.53 o 
  10   2   3        0.36        0.19      0.99 o 
 -14   3   3        0.27        0.29      1.02 o 
 -13   3   3        3.56        3.18      1.00 o 
 -12   3   3       46.48       51.00      2.89 o 
 -11   3   3        2.72        3.27      0.68 o 
 -10   3   3       60.14       60.09      2.37 o 
  -9   3   3      167.22      165.97      3.21 o 
  -8   3   3        2.03        0.94      0.29 o 
  -7   3   3      587.72      574.90      5.01 o 
  -6   3   3      659.75      670.55      4.93 o 
  -5   3   3      672.36      719.11      4.40 o 
  -4   3   3      476.18      478.79      3.04 o 
  -3   3   3      765.08      876.86      5.58 o 
  -2   3   3      102.27      163.49      1.20 o 
  -1   3   3      447.62      427.97      3.01 o 
   0   3   3      365.13      338.98      2.39 o 
   1   3   3       15.16       22.32      0.34 o 
   2   3   3        1.93        1.14      0.17 o 
   3   3   3      617.79      632.61      5.86 o 
   4   3   3      103.42      101.58      1.96 o 
   5   3   3      218.12      212.29      2.97 o 
   6   3   3      147.05      147.74      2.72 o 
   7   3   3       43.83       42.83      1.46 o 
   8   3   3       50.87       52.37      2.19 o 
   9   3   3        7.75        7.89      1.35 o 
  10   3   3        7.75        6.75      1.45 o 
 -14   4   3        0.16       -0.38      0.92 o 
 -13   4   3       23.16       20.88      1.72 o 
 -12   4   3       21.28       20.72      0.99 o 
 -11   4   3        3.42        3.53      0.61 o 
 -10   4   3      126.18      123.49      2.07 o 
  -9   4   3       75.95       76.10      1.42 o 
  -8   4   3      429.21      433.40      4.46 o 
  -7   4   3      500.10      503.78      4.21 o 
  -6   4   3      354.18      362.46      2.56 o 
  -5   4   3      425.36      413.46      2.59 o 
  -4   4   3       41.51       23.39      0.33 o 
  -3   4   3      247.33      220.33      1.57 o 
  -2   4   3       83.92       73.28      0.67 o 
  -1   4   3       12.29       19.86      0.33 o 
   0   4   3       50.69       29.24      0.39 o 
   1   4   3        1.00        0.95      0.15 o 
   2   4   3      755.51      744.79      6.39 o 
   3   4   3      110.95      106.85      1.85 o 
   4   4   3      133.03      131.22      2.23 o 
   5   4   3      138.41      136.91      2.83 o 
   6   4   3       26.32       26.17      1.45 o 
   7   4   3       44.08       43.26      1.52 o 
   8   4   3       10.77        9.26      1.25 o 
   9   4   3        3.32        4.27      1.47 o 
 -14   5   3        5.44        5.92      1.39 o 
 -13   5   3        0.30       -0.45      1.11 o 
 -12   5   3        0.62       -0.19      0.54 o 
 -11   5   3       80.64       77.50      2.41 o 
 -10   5   3        6.76        6.30      0.60 o 
  -9   5   3      203.09      205.45      2.63 o 
  -8   5   3      316.28      300.94      3.16 o 
  -7   5   3      344.11      321.93      2.88 o 
  -6   5   3      384.51      376.61      2.70 o 
  -5   5   3      113.33       98.52      0.85 o 
  -4   5   3      166.92      166.59      1.20 o 
  -3   5   3     1290.64     1364.60      7.95 o 
  -2   5   3       35.02       31.23      0.40 o 
  -1   5   3      273.31      291.14      2.00 o 
   0   5   3      214.70      196.65      1.79 o 
   1   5   3      447.85      435.80      3.96 o 
   2   5   3      422.71      397.49      5.32 o 
   3   5   3       91.26       94.87      1.81 o 
   4   5   3      164.91      160.57      3.46 o 
   5   5   3       25.07       22.93      1.07 o 
   6   5   3       32.04       31.73      1.29 o 
   7   5   3       12.81       13.13      1.33 o 
   8   5   3       14.93       15.07      1.51 o 
   9   5   3        8.97        5.66      2.20 o 
 -14   6   3       10.84       10.26      1.51 o 
 -13   6   3        0.18        0.55      1.03 o 
 -12   6   3       10.38       11.79      0.92 o 
 -11   6   3       39.43       40.08      1.34 o 
 -10   6   3       88.32       85.92      1.88 o 
  -9   6   3       83.74       79.26      1.42 o 
  -8   6   3       23.63       24.13      0.63 o 
  -7   6   3        6.53        8.10      0.36 o 
  -6   6   3       20.43       18.07      0.38 o 
  -5   6   3       64.30       61.38      0.64 o 
  -4   6   3      783.10      784.21      4.87 o 
  -3   6   3        5.41        4.42      0.21 o 
  -2   6   3      336.96      329.20      2.35 o 
  -1   6   3        1.92        3.55      0.30 o 
   0   6   3        5.22        4.86      0.31 o 
   1   6   3       26.84       26.20      0.73 o 
   2   6   3      105.56      107.35      2.07 o 
   3   6   3      159.50      154.80      2.74 o 
   4   6   3       27.72       26.83      1.12 o 
   5   6   3        1.56        1.40      0.62 o 
   6   6   3       31.55       26.77      1.66 o 
   7   6   3       15.58       15.55      1.49 o 
   8   6   3       21.12       24.28      1.83 o 
 -14   7   3        6.99        7.76      1.91 o 
 -13   7   3       11.47        9.59      1.38 o 
 -12   7   3       24.53       24.67      1.72 o 
 -11   7   3       11.09       10.23      1.03 o 
 -10   7   3       31.71       33.93      1.27 o 
  -9   7   3       12.88       12.76      0.77 o 
  -8   7   3      422.18      400.63      4.53 o 
  -7   7   3      373.25      375.48      3.64 o 
  -6   7   3       52.93       48.66      0.67 o 
  -5   7   3      305.25      294.92      2.53 o 
  -4   7   3      366.86      350.87      3.05 o 
  -3   7   3       29.45       24.63      0.51 o 
  -2   7   3      127.81      131.18      1.42 o 
  -1   7   3      113.47      113.11      1.37 o 
   0   7   3        1.72        2.60      0.35 o 
   1   7   3       15.10       11.53      0.84 o 
   2   7   3       25.30       25.27      1.03 o 
   3   7   3       19.98       17.97      0.96 o 
   4   7   3       12.50       13.18      0.93 o 
   5   7   3       26.51       26.44      1.74 o 
   6   7   3        9.13        9.60      1.31 o 
   7   7   3       10.43       10.38      1.65 o 
 -14   8   3       13.60       14.62      1.67 o 
 -13   8   3       45.08       40.16      2.51 o 
 -12   8   3        3.48        2.89      1.06 o 
 -11   8   3        3.01        5.20      0.77 o 
 -10   8   3       35.41       32.40      1.33 o 
  -9   8   3       51.00       51.18      1.42 o 
  -8   8   3      146.19      144.75      2.35 o 
  -7   8   3      226.33      221.92      2.61 o 
  -6   8   3      105.34      106.63      1.14 o 
  -5   8   3        3.53        6.06      0.35 o 
  -4   8   3        3.60        3.03      0.36 o 
  -3   8   3      117.73      113.16      1.39 o 
  -2   8   3      117.25      113.37      1.40 o 
  -1   8   3      185.91      182.94      3.32 o 
   0   8   3       71.38       69.35      1.46 o 
   1   8   3       59.07       60.68      1.60 o 
   2   8   3        1.37        1.02      0.55 o 
   3   8   3       26.39       26.84      1.35 o 
   4   8   3       89.06       93.28      2.82 o 
   5   8   3       29.57       32.54      2.61 o 
   6   8   3        8.28       10.90      1.42 o 
 -14   9   3       32.00       32.75      2.13 o 
 -13   9   3       38.06       34.51      2.26 o 
 -12   9   3       44.56       41.92      2.14 o 
 -11   9   3       66.02       63.69      1.94 o 
 -10   9   3       31.42       29.12      1.20 o 
  -9   9   3       38.72       39.37      1.37 o 
  -8   9   3        1.12        1.37      0.52 o 
  -7   9   3      117.78      120.64      1.83 o 
  -6   9   3      137.85      137.25      1.64 o 
  -5   9   3      109.63       91.81      1.31 o 
  -4   9   3       15.07       15.95      0.56 o 
  -3   9   3      193.15      188.49      2.21 o 
  -2   9   3       25.37       27.09      0.76 o 
  -1   9   3       92.75       90.62      1.75 o 
   0   9   3       69.81       75.49      1.84 o 
   1   9   3       25.22       23.67      1.12 o 
   2   9   3       24.61       25.37      1.21 o 
   3   9   3       38.12       39.88      1.97 o 
   4   9   3       10.37       11.22      1.36 o 
   5   9   3       16.65       15.68      1.92 o 
 -14  10   3        7.69        8.49      1.49 o 
 -13  10   3       44.26       44.79      2.32 o 
 -12  10   3       63.68       67.22      2.07 o 
 -11  10   3       27.03       28.77      1.99 o 
 -10  10   3       50.04       52.59      1.57 o 
  -9  10   3      128.26      127.14      2.46 o 
  -8  10   3       44.27       43.78      1.20 o 
  -7  10   3        0.72        0.94      0.36 o 
  -6  10   3       26.88       26.47      0.79 o 
  -5  10   3      193.76      182.07      2.23 o 
  -4  10   3       60.74       64.08      1.18 o 
  -3  10   3       22.35       22.84      0.75 o 
  -2  10   3       58.92       55.31      1.21 o 
  -1  10   3       33.87       34.52      1.16 o 
   0  10   3       14.78       15.18      1.45 o 
   1  10   3       52.07       57.16      1.76 o 
   2  10   3       23.30       20.58      2.50 o 
   3  10   3        3.04        1.55      1.05 o 
   4  10   3        0.31        0.48      1.04 o 
 -13  11   3        0.16        0.05      1.04 o 
 -12  11   3       14.25       13.18      1.13 o 
 -11  11   3       45.09       46.57      1.56 o 
 -10  11   3       27.97       28.15      1.52 o 
  -9  11   3       26.31       21.35      1.38 o 
  -8  11   3       41.28       42.78      1.54 o 
  -7  11   3       30.79       29.77      1.36 o 
  -6  11   3       81.50       75.93      1.37 o 
  -5  11   3      171.23      170.29      2.21 o 
  -4  11   3       80.19       82.06      1.43 o 
  -3  11   3        8.42        8.41      0.64 o 
  -2  11   3       29.10       31.50      1.42 o 
  -1  11   3       55.86       51.66      1.68 o 
   0  11   3       47.87       49.48      2.15 o 
   1  11   3       26.56       27.34      1.87 o 
   2  11   3       13.82       14.84      1.53 o 
   3  11   3        6.42        7.21      1.36 o 
 -13  12   3        4.82        5.22      2.14 o 
 -12  12   3       35.38       34.81      2.17 o 
 -11  12   3       26.41       22.33      1.79 o 
 -10  12   3        7.88        7.39      1.12 o 
  -9  12   3        3.64        3.51      0.98 o 
  -8  12   3       64.51       64.01      1.93 o 
  -7  12   3       74.50       69.99      1.72 o 
  -6  12   3       19.66       20.75      0.89 o 
  -5  12   3        7.53        7.50      0.61 o 
  -4  12   3        0.50        0.95      0.52 o 
  -3  12   3        1.83        1.88      0.64 o 
  -2  12   3       28.97       30.67      1.30 o 
  -1  12   3       15.61       13.59      1.16 o 
   0  12   3       32.31       31.57      1.88 o 
   1  12   3       15.82       18.23      1.63 o 
   2  12   3       12.48       11.42      1.55 o 
 -12  13   3        5.20        4.93      1.43 o 
 -11  13   3       14.62       13.98      1.76 o 
 -10  13   3       51.51       57.50      2.27 o 
  -9  13   3       23.39       21.42      1.53 o 
  -8  13   3       10.46       11.39      1.11 o 
  -7  13   3       36.76       35.97      1.56 o 
  -6  13   3       20.53       20.38      1.07 o 
  -5  13   3        0.73        0.61      0.59 o 
  -4  13   3       16.81       14.58      0.97 o 
  -3  13   3       16.70       18.39      1.16 o 
  -2  13   3        1.84        0.84      0.86 o 
  -1  13   3       16.10       15.31      1.54 o 
   0  13   3       22.21       21.15      1.77 o 
 -11  14   3       17.02       15.10      2.71 o 
 -10  14   3        5.02        3.73      1.45 o 
  -9  14   3        6.89        7.36      1.58 o 
  -8  14   3        4.93        3.68      0.96 o 
  -7  14   3        0.27       -0.27      0.86 o 
  -6  14   3        7.23        6.63      0.97 o 
  -5  14   3       54.45       57.54      1.89 o 
  -4  14   3       41.86       41.25      2.15 o 
  -3  14   3       10.46        9.70      1.43 o 
  -2  14   3       14.69       14.56      1.61 o 
  -8  15   3        0.44        0.47      1.38 o 
  -7  15   3        0.41        0.43      1.13 o 
  -6  15   3        8.54        7.37      1.18 o 
  -5  15   3        8.37        6.83      1.36 o 
   1 -15   4        6.17        5.27      1.37 o 
   2 -15   4        2.46        2.53      0.86 o 
   3 -15   4       14.87       15.41      1.18 o 
   4 -15   4        2.59        1.84      0.79 o 
   5 -15   4        0.72       -0.33      0.74 o 
   6 -15   4        6.05        4.78      1.20 o 
   7 -15   4        0.27       -0.76      0.76 o 
   8 -15   4        1.73        0.42      0.83 o 
  -1 -14   4       31.53       32.43      2.68 o 
   0 -14   4        5.41        5.96      0.87 o 
   1 -14   4        5.85        5.23      0.80 o 
   2 -14   4       17.73       17.04      1.02 o 
   3 -14   4       20.33       20.33      0.97 o 
   4 -14   4       25.31       25.16      1.09 o 
   5 -14   4       12.98       14.50      0.94 o 
   6 -14   4        5.82        5.96      0.92 o 
   7 -14   4        9.27       10.16      1.07 o 
   8 -14   4       10.11        8.75      0.88 o 
   9 -14   4        6.98        7.40      1.12 o 
  -3 -13   4       13.76       13.03      1.32 o 
  -2 -13   4        3.60        5.12      1.03 o 
  -1 -13   4        2.87        4.00      0.72 o 
   0 -13   4       18.82       17.43      0.97 o 
   1 -13   4       26.58       28.55      1.17 o 
   2 -13   4       29.10       28.46      1.16 o 
   3 -13   4       34.55       32.85      1.11 o 
   4 -13   4       24.48       23.41      0.99 o 
   5 -13   4        9.90       10.66      0.80 o 
   6 -13   4        0.52        1.09      0.62 o 
   7 -13   4       32.36       33.43      1.24 o 
   8 -13   4       24.11       23.16      1.10 o 
   9 -13   4        1.11       -0.45      0.89 o 
  10 -13   4        5.74        5.12      1.79 o 
  -4 -12   4       10.24       10.43      1.21 o 
  -3 -12   4       16.32       14.95      1.17 o 
  -2 -12   4       36.50       34.41      1.22 o 
  -1 -12   4       17.88       18.93      0.92 o 
   0 -12   4       47.65       46.68      1.52 o 
   1 -12   4      126.17      127.73      2.26 o 
   2 -12   4      106.71      110.78      1.84 o 
   3 -12   4       37.14       37.09      0.97 o 
   4 -12   4       10.18        9.81      0.64 o 
   5 -12   4       13.02       13.45      0.72 o 
   6 -12   4        7.08        7.69      0.64 o 
   7 -12   4        2.12        1.47      0.62 o 
   8 -12   4        0.28        0.14      0.56 o 
   9 -12   4       13.14       12.03      1.49 o 
  10 -12   4        2.62        0.10      1.76 o 
  11 -12   4        0.41       -0.36      1.97 o 
  -5 -11   4        1.43        1.65      0.91 o 
  -4 -11   4       20.53       19.74      1.36 o 
  -3 -11   4       69.10       73.18      2.05 o 
  -2 -11   4       51.74       47.93      1.29 o 
  -1 -11   4      100.25      100.80      1.86 o 
   0 -11   4      113.17      122.89      2.08 o 
   1 -11   4       96.86       98.74      2.06 o 
   2 -11   4       81.94       83.70      1.31 o 
   3 -11   4       72.25       71.16      1.23 o 
   4 -11   4      114.96      116.04      1.72 o 
   5 -11   4       32.31       30.51      0.91 o 
   6 -11   4       19.47       20.96      0.80 o 
   7 -11   4        9.58        7.95      0.59 o 
   8 -11   4       25.33       26.95      0.99 o 
   9 -11   4        6.86        5.61      1.11 o 
  10 -11   4        0.17        0.34      1.05 o 
  11 -11   4       33.44       43.12      3.60 o 
  12 -11   4        4.77        4.70      2.14 o 
  -6 -10   4        3.05        5.17      1.38 o 
  -5 -10   4       22.03       19.86      1.78 o 
  -4 -10   4       47.02       48.20      1.65 o 
  -3 -10   4        6.85        7.32      0.67 o 
  -2 -10   4      132.80      141.84      2.88 o 
  -1 -10   4      130.95      131.04      3.14 o 
   0 -10   4       47.02       45.04      1.60 o 
   1 -10   4        8.92        9.46      0.58 o 
   2 -10   4        7.20        8.08      0.61 o 
   3 -10   4      133.62      130.62      1.61 o 
   4 -10   4       66.46       71.19      1.23 o 
   5 -10   4      104.68       99.97      1.55 o 
   6 -10   4      188.33      193.51      2.46 o 
   7 -10   4       22.30       23.51      0.78 o 
   8 -10   4        6.06        5.62      0.54 o 
   9 -10   4       28.62       27.77      1.18 o 
  10 -10   4       69.60       72.83      3.12 o 
  11 -10   4       12.41       10.56      2.32 o 
  12 -10   4        6.78        8.53      2.25 o 
  -7  -9   4        6.59        7.11      1.24 o 
  -6  -9   4       39.68       40.20      2.01 o 
  -5  -9   4       44.07       45.31      1.74 o 
  -4  -9   4       14.95       14.26      0.90 o 
  -3  -9   4       78.75       75.37      1.82 o 
  -2  -9   4      124.26      132.23      2.46 o 
  -1  -9   4       94.44       84.74      1.82 o 
   0  -9   4       77.72       73.99      4.17 o 
   1  -9   4       38.55       33.44      0.78 o 
   2  -9   4      188.10      186.33      2.07 o 
   3  -9   4       14.98       16.27      0.48 o 
   4  -9   4      161.94      162.79      2.17 o 
   5  -9   4      301.88      302.23      3.39 o 
   6  -9   4        1.56        1.69      0.41 o 
   7  -9   4       37.34       31.91      0.85 o 
   8  -9   4       19.51       19.96      0.92 o 
   9  -9   4       33.53       31.49      2.78 o 
  10  -9   4       18.70       18.57      2.40 o 
  11  -9   4        8.32        9.86      2.13 o 
  12  -9   4        7.55       10.90      2.21 o 
  -8  -8   4        0.37        1.10      1.31 o 
  -7  -8   4        4.42        5.63      1.66 o 
  -6  -8   4       24.69       23.68      1.50 o 
  -5  -8   4       19.40       19.67      1.12 o 
  -4  -8   4       71.35       73.17      1.70 o 
  -3  -8   4      206.55      192.23      3.09 o 
  -2  -8   4       34.33       30.87      0.99 o 
  -1  -8   4      105.63       98.39      1.85 o 
   0  -8   4      273.92      270.10      3.63 o 
   1  -8   4      313.01      290.69      3.34 o 
   2  -8   4      346.64      347.83      3.11 o 
   3  -8   4      361.91      366.55      3.33 o 
   4  -8   4       64.25       62.89      1.02 o 
   5  -8   4        8.16        8.75      0.55 o 
   6  -8   4      171.43      153.16      1.91 o 
   7  -8   4      192.06      186.65      2.49 o 
   8  -8   4       22.41       21.32      0.91 o 
   9  -8   4        9.73        9.65      0.76 o 
  10  -8   4        3.08        3.08      0.88 o 
  11  -8   4       12.63       12.09      1.27 o 
  12  -8   4        0.85        0.66      1.00 o 
  -9  -7   4        0.10       -0.14      0.87 o 
  -8  -7   4        0.57        0.38      0.86 o 
  -7  -7   4       16.72       14.62      1.26 o 
  -6  -7   4        0.62        0.56      0.58 o 
  -5  -7   4       76.19       71.55      2.90 o 
  -4  -7   4      253.07      250.87      3.74 o 
  -3  -7   4       38.53       38.34      0.98 o 
  -2  -7   4       68.44       66.96      1.42 o 
  -1  -7   4      277.65      256.71      3.13 o 
   0  -7   4      180.04      166.78      2.50 o 
   1  -7   4      380.63      390.19      4.03 o 
   2  -7   4        3.61        4.21      0.22 o 
   3  -7   4       12.90       14.15      0.42 o 
   4  -7   4       15.72       14.81      0.48 o 
   5  -7   4       66.13       70.96      1.25 o 
   6  -7   4       90.11       97.83      1.37 o 
   7  -7   4       70.93       74.66      1.20 o 
   8  -7   4      139.70      132.48      2.15 o 
   9  -7   4       10.73       10.29      0.90 o 
  10  -7   4       46.81       49.35      3.08 o 
  11  -7   4       91.02       93.66      2.27 o 
  12  -7   4        6.06        3.59      1.49 o 
 -10  -6   4        0.14       -0.55      0.89 o 
  -9  -6   4        1.24        0.63      0.82 o 
  -8  -6   4       17.94       13.58      1.30 o 
  -7  -6   4       33.08       35.30      3.77 o 
  -6  -6   4       62.36       62.97      1.77 o 
  -5  -6   4      271.00      269.49      6.28 o 
  -4  -6   4       10.68       11.32      0.78 o 
  -3  -6   4      280.43      291.82      4.05 o 
  -2  -6   4      643.18      651.98      8.13 o 
  -1  -6   4      267.15      267.11      3.68 o 
   0  -6   4      466.63      474.40      5.26 o 
   1  -6   4        7.58        7.40      0.36 o 
   2  -6   4      304.76      346.56      2.68 o 
   3  -6   4       19.38       18.11      0.38 o 
   4  -6   4      105.95      108.51      1.20 o 
   5  -6   4      113.43      123.56      1.31 o 
   6  -6   4        2.67        5.65      0.44 o 
   7  -6   4       10.71       10.57      0.55 o 
   8  -6   4       50.60       44.39      2.28 o 
   9  -6   4       46.02       43.20      1.59 o 
  10  -6   4       19.99       17.23      1.45 o 
  11  -6   4       18.61       18.48      1.44 o 
  12  -6   4       21.61       18.53      2.14 o 
 -11  -5   4        0.09       -0.02      0.97 o 
 -10  -5   4        2.72        2.33      0.96 o 
  -9  -5   4       23.57       24.72      2.42 o 
  -8  -5   4       11.30       11.27      1.29 o 
  -7  -5   4       71.42       66.89      2.18 o 
  -6  -5   4      138.56      137.25      3.17 o 
  -5  -5   4        3.23        6.29      0.53 o 
  -4  -5   4      122.51      126.45      1.86 o 
  -3  -5   4      460.46      480.70      6.11 o 
  -2  -5   4      426.22      431.43      5.50 o 
  -1  -5   4      956.82     1001.08     13.78 o 
   0  -5   4        5.39       10.21      0.36 o 
   1  -5   4      336.96      322.69      3.11 o 
   2  -5   4     1171.67     1180.96      8.52 o 
   3  -5   4       37.48       48.50      0.62 o 
   4  -5   4        5.54        6.16      0.21 o 
   5  -5   4      333.03      298.79      2.86 o 
   6  -5   4      102.21       91.72      1.20 o 
   7  -5   4        2.12        1.91      0.43 o 
   8  -5   4        3.86        2.38      0.65 o 
   9  -5   4       50.94       44.36      3.01 o 
  10  -5   4        0.76        0.86      0.62 o 
  11  -5   4        0.41       -0.87      1.18 o 
  12  -5   4       12.36       12.90      2.00 o 
 -11  -4   4        9.11        7.53      1.24 o 
 -10  -4   4       27.66       26.16      1.57 o 
  -9  -4   4       33.45       32.12      1.82 o 
  -8  -4   4       15.45       19.51      1.16 o 
  -7  -4   4        0.41        1.38      0.63 o 
  -6  -4   4       41.28       40.59      2.65 o 
  -5  -4   4      107.51      117.99      1.82 o 
  -4  -4   4      370.04      362.48      4.68 o 
  -3  -4   4      202.19      197.58      2.94 o 
  -2  -4   4       31.64       23.59      0.88 o 
  -1  -4   4      150.50      143.45      2.36 o 
   0  -4   4     1331.49     1380.64     14.25 o 
   1  -4   4      507.55      496.58      4.22 o 
   2  -4   4      611.45      603.91      4.61 o 
   3  -4   4      265.58      258.90      1.93 o 
   4  -4   4        1.06        1.45      0.18 o 
   5  -4   4        2.51        4.63      0.39 o 
   6  -4   4       25.44       22.28      0.57 o 
   7  -4   4      110.17      101.46      1.96 o 
   8  -4   4       36.61       35.07      1.38 o 
   9  -4   4        5.09        5.85      0.65 o 
  10  -4   4       23.93       24.05      2.14 o 
  11  -4   4        2.89        1.30      1.36 o 
  12  -4   4        1.10       -0.60      1.37 o 
 -12  -3   4        7.87        6.44      1.25 o 
 -11  -3   4       34.19       31.27      1.77 o 
 -10  -3   4       42.61       41.25      1.47 o 
  -9  -3   4        9.89       10.15      1.24 o 
  -8  -3   4       62.38       69.07      1.99 o 
  -7  -3   4       12.61       15.52      0.90 o 
  -6  -3   4      125.73      130.14      2.56 o 
  -5  -3   4      459.42      458.87      5.04 o 
  -4  -3   4     1039.22     1033.42     11.00 o 
  -3  -3   4      213.34      224.05      2.69 o 
  -1  -3   4      351.99      381.46      4.72 o 
   0  -3   4     1065.40     1014.44     10.28 o 
   1  -3   4      184.12      181.65      1.56 o 
   2  -3   4      450.39      386.82      2.91 o 
   3  -3   4      266.12      268.45      1.90 o 
   4  -3   4        1.75        2.55      0.18 o 
   5  -3   4      493.58      489.07      3.69 o 
   6  -3   4        7.01        7.16      0.43 o 
   7  -3   4      104.16       97.94      1.63 o 
   8  -3   4       11.10       13.18      0.67 o 
   9  -3   4       28.04       30.55      1.32 o 
  10  -3   4        9.53        8.63      1.62 o 
  11  -3   4        0.40        1.88      1.40 o 
  12  -3   4        5.95        4.12      1.77 o 
 -12  -2   4        6.33        7.00      1.23 o 
 -11  -2   4        9.65       10.50      1.24 o 
 -10  -2   4        1.70        1.32      0.86 o 
  -9  -2   4       57.08       58.89      1.80 o 
  -8  -2   4      224.76      228.36      3.47 o 
  -7  -2   4      107.09      103.68      1.88 o 
  -6  -2   4      307.30      291.27      4.23 o 
  -5  -2   4      357.22      371.24      3.83 o 
  -4  -2   4      575.94      624.16      6.79 o 
  -3  -2   4     1016.63     1109.76     11.68 o 
  -2  -2   4     2108.40     2178.61     22.51 o 
  -1  -2   4      116.35      159.26      2.04 o 
   0  -2   4     1248.08     1221.76     12.99 o 
   1  -2   4     1252.44     1372.93     10.09 o 
   2  -2   4       87.36       82.54      0.68 o 
   3  -2   4      233.26      193.46      1.45 o 
   4  -2   4      131.38      120.50      1.00 o 
   5  -2   4      200.26      207.61      1.54 o 
   6  -2   4       55.09       52.72      0.80 o 
   7  -2   4       10.94        8.71      0.50 o 
   8  -2   4       69.76       70.45      2.05 o 
   9  -2   4        8.82        8.96      1.36 o 
  10  -2   4        1.48        1.82      1.33 o 
  11  -2   4       20.09       16.41      2.19 o 
 -13  -1   4        9.58        9.57      1.40 o 
 -12  -1   4        0.42        1.88      1.03 o 
 -11  -1   4        0.84       -0.04      0.94 o 
 -10  -1   4      109.60      105.51      2.29 o 
  -9  -1   4       77.75       78.60      1.80 o 
  -8  -1   4      113.22      107.79      2.07 o 
  -7  -1   4      745.82      726.32      7.70 o 
  -6  -1   4      135.29      141.36      1.66 o 
  -5  -1   4      197.13      178.31      2.11 o 
  -4  -1   4       78.47       64.52      0.83 o 
  -3  -1   4       71.54       56.08      0.85 o 
  -2  -1   4     2731.63     2774.64     31.69 o 
  -1  -1   4      486.47      453.68      5.39 o 
   0  -1   4       56.47       68.86      0.76 o 
   1  -1   4       16.97       13.28      0.21 o 
   2  -1   4      307.80      266.20      1.88 o 
   3  -1   4      400.90      452.49      3.09 o 
   4  -1   4     1061.19     1044.86      6.44 o 
   5  -1   4      651.35      649.54      4.87 o 
   6  -1   4       11.72       13.92      0.45 o 
   7  -1   4       24.01       25.12      0.74 o 
   8  -1   4        5.79        5.70      0.96 o 
   9  -1   4        9.21        9.96      0.84 o 
  10  -1   4       46.61       43.89      3.93 o 
  11  -1   4        3.52        2.97      1.66 o 
 -13   0   4        6.08        2.55      1.40 o 
 -12   0   4        1.23        1.66      0.99 o 
 -11   0   4       56.02       64.25      1.85 o 
 -10   0   4       31.25       29.53      1.25 o 
  -9   0   4       80.98       78.01      2.09 o 
  -8   0   4      403.86      414.56      5.57 o 
  -7   0   4      434.75      446.83      4.96 o 
  -6   0   4      267.66      277.15      2.47 o 
  -5   0   4       43.13       36.02      0.50 o 
  -4   0   4      441.97      446.98      4.13 o 
  -3   0   4     2187.12     2286.57     20.60 o 
  -2   0   4      131.74      179.93      1.65 o 
  -1   0   4     3109.99     3243.94     26.71 o 
   0   0   4      103.52      155.03      1.16 o 
   1   0   4       83.42      112.80      0.93 o 
   2   0   4      763.63      791.96      5.35 o 
   3   0   4      236.03      225.35      1.57 o 
   4   0   4      385.60      405.46      2.86 o 
   5   0   4       37.70       44.99      0.76 o 
   6   0   4        6.04        5.72      0.63 o 
   7   0   4       62.31       62.91      1.42 o 
   8   0   4        4.90        3.88      0.55 o 
   9   0   4       19.53       20.80      1.25 o 
  10   0   4        1.90        1.06      1.02 o 
  11   0   4        1.78        1.78      1.18 o 
 -13   1   4        0.22        1.57      2.04 o 
 -12   1   4       13.35       14.63      2.03 o 
 -11   1   4        2.30        2.73      0.76 o 
 -10   1   4        0.34       -0.17      0.58 o 
  -9   1   4      315.36      306.73      4.49 o 
  -8   1   4       15.78       13.45      0.69 o 
  -7   1   4      126.79      125.61      1.65 o 
  -6   1   4      623.93      661.80      5.48 o 
  -5   1   4     1009.28     1086.64      9.09 o 
  -4   1   4     2047.31     2153.66     16.56 o 
  -3   1   4     1091.53     1112.84      8.01 o 
  -2   1   4      119.23      124.88      1.15 o 
  -1   1   4     1300.97     1343.98      8.86 o 
   0   1   4      254.00      238.49      1.68 o 
   1   1   4     1539.43     1614.42     10.22 o 
   2   1   4        2.77        3.37      0.16 o 
   3   1   4      217.81      200.87      1.51 o 
   4   1   4       15.58       18.59      0.55 o 
   5   1   4       28.44       29.53      2.00 o 
   6   1   4      179.40      180.79      2.56 o 
   7   1   4       25.17       25.15      1.10 o 
   8   1   4       25.63       26.05      0.99 o 
   9   1   4        9.85        8.47      1.35 o 
  10   1   4        0.58       -0.92      1.43 o 
 -14   2   4        0.08       -0.74      0.97 o 
 -13   2   4        0.27        0.26      0.90 o 
 -12   2   4        5.29        4.69      1.69 o 
 -11   2   4        0.25       -0.21      1.21 o 
 -10   2   4       33.32       35.69      2.13 o 
  -9   2   4        4.71        5.06      0.70 o 
  -8   2   4        2.64        2.32      0.86 o 
  -7   2   4      596.78      586.14      5.45 o 
  -6   2   4     1025.02     1048.16      8.15 o 
  -5   2   4     1316.69     1391.23      9.83 o 
  -4   2   4       15.72       18.67      0.29 o 
  -3   2   4      823.48      896.25      5.52 o 
  -2   2   4      776.98      741.74      4.88 o 
  -1   2   4        1.81        3.98      0.18 o 
   0   2   4      710.95      710.00      4.66 o 
   1   2   4        6.61        4.74      0.18 o 
   2   2   4        3.20        3.81      0.19 o 
   3   2   4       37.34       41.78      0.67 o 
   4   2   4        1.08        0.70      0.28 o 
   5   2   4      567.52      537.72      6.01 o 
   6   2   4      107.19      101.19      2.22 o 
   7   2   4       30.66       31.76      1.31 o 
   8   2   4       55.00       60.55      1.50 o 
   9   2   4       15.70       15.44      1.14 o 
  10   2   4       13.41       12.90      2.14 o 
 -14   3   4        0.83        0.61      1.03 o 
 -13   3   4       23.65       20.51      1.46 o 
 -12   3   4       10.76       11.22      1.13 o 
 -11   3   4       27.21       27.81      1.69 o 
 -10   3   4        0.65        0.10      0.50 o 
  -9   3   4        2.48        1.43      0.42 o 
  -8   3   4     1059.95     1046.08      9.83 o 
  -7   3   4      241.68      224.28      2.24 o 
  -6   3   4      349.48      342.59      2.58 o 
  -5   3   4     1289.94     1300.18      8.01 o 
  -4   3   4       40.42       68.13      0.67 o 
  -3   3   4        9.35        5.94      0.18 o 
  -2   3   4      714.46      637.45      4.15 o 
  -1   3   4      189.89      173.02      1.34 o 
   0   3   4       56.56       46.07      0.51 o 
   1   3   4        8.87        9.54      0.26 o 
   2   3   4        0.97        1.24      0.20 o 
   3   3   4        7.03        9.41      0.70 o 
   4   3   4      174.57      165.02      2.33 o 
   5   3   4       25.08       20.37      0.83 o 
   6   3   4       61.31       62.93      1.50 o 
   7   3   4       77.82       73.27      1.72 o 
   8   3   4        2.45        1.53      0.80 o 
   9   3   4        5.72        5.64      0.98 o 
 -14   4   4       22.43       18.77      1.71 o 
 -13   4   4        6.87        6.92      1.14 o 
 -12   4   4       12.96       12.09      1.39 o 
 -11   4   4       46.72       49.01      1.33 o 
 -10   4   4        8.26        8.72      0.65 o 
  -9   4   4      101.89       97.84      1.85 o 
  -8   4   4      125.93      111.30      1.59 o 
  -7   4   4      108.82      106.22      1.55 o 
  -6   4   4      428.64      408.62      3.11 o 
  -5   4   4       30.11       25.45      0.37 o 
  -4   4   4     2143.10     2199.45     12.55 o 
  -3   4   4        7.20        6.41      0.22 o 
  -2   4   4       35.05       20.23      0.35 o 
  -1   4   4      710.54      692.81      4.44 o 
   0   4   4      351.70      344.23      2.56 o 
   1   4   4      120.11      119.96      1.26 o 
   2   4   4       50.97       46.88      0.88 o 
   3   4   4       29.15       34.57      0.93 o 
   4   4   4       30.67       32.43      1.03 o 
   5   4   4        0.36        0.71      0.46 o 
   6   4   4       43.98       45.62      1.53 o 
   7   4   4        6.37        4.03      1.03 o 
   8   4   4        1.44        2.84      1.07 o 
   9   4   4        3.52        1.69      1.07 o 
 -14   5   4        5.16        2.70      1.21 o 
 -13   5   4        0.37       -0.12      0.75 o 
 -12   5   4       46.34       44.80      1.36 o 
 -11   5   4       65.65       68.70      1.58 o 
 -10   5   4      123.93      125.46      2.12 o 
  -9   5   4        0.54        0.36      0.37 o 
  -8   5   4       58.64       52.63      0.96 o 
  -7   5   4       88.32       83.88      1.07 o 
  -6   5   4       32.35       28.52      0.50 o 
  -5   5   4      234.36      256.48      2.19 o 
  -4   5   4     1459.82     1552.88      9.87 o 
  -3   5   4       68.98       72.52      0.75 o 
  -2   5   4      127.35      134.50      1.15 o 
  -1   5   4        3.29        3.91      0.22 o 
   0   5   4      191.59      171.51      1.86 o 
   1   5   4      237.06      239.50      2.61 o 
   2   5   4      175.62      182.18      2.50 o 
   3   5   4        6.44        6.90      0.57 o 
   4   5   4        4.21        4.73      0.70 o 
   5   5   4        7.87        8.66      0.81 o 
   6   5   4        1.30        0.84      1.07 o 
   7   5   4       12.27       15.27      1.45 o 
   8   5   4       39.19       37.96      3.84 o 
 -14   6   4        1.50        0.83      1.16 o 
 -13   6   4       37.15       45.26      2.32 o 
 -12   6   4       18.94       20.50      1.55 o 
 -11   6   4       34.61       33.44      1.26 o 
 -10   6   4      325.00      335.93      3.99 o 
  -9   6   4      144.38      148.94      1.93 o 
  -8   6   4        0.98        0.89      0.31 o 
  -7   6   4       20.76       25.67      0.61 o 
  -6   6   4      470.67      451.44      3.38 o 
  -5   6   4      271.61      262.71      1.89 o 
  -4   6   4      148.15      145.21      1.24 o 
  -3   6   4      586.81      591.23      4.11 o 
  -2   6   4       31.99       40.73      0.90 o 
  -1   6   4       59.97       57.17      0.82 o 
   0   6   4        1.64        1.80      0.34 o 
   1   6   4       70.65       70.92      1.26 o 
   2   6   4      114.02      113.41      1.96 o 
   3   6   4        0.47        0.32      0.70 o 
   4   6   4        2.90        3.25      0.65 o 
   5   6   4        1.08        0.76      0.62 o 
   6   6   4        4.95        4.29      1.08 o 
   7   6   4       25.88       26.61      1.84 o 
 -14   7   4        7.51        5.47      1.37 o 
 -13   7   4        7.82        8.15      1.32 o 
 -12   7   4        8.94        9.27      1.58 o 
 -11   7   4       97.95       99.48      2.56 o 
 -10   7   4      100.53      100.89      1.84 o 
  -9   7   4      308.07      313.73      3.96 o 
  -8   7   4      509.46      506.81      5.56 o 
  -7   7   4       69.89       75.27      1.36 o 
  -6   7   4       79.39       84.79      1.14 o 
  -5   7   4      295.24      286.88      2.43 o 
  -4   7   4       70.77       65.54      0.85 o 
  -3   7   4      196.36      198.90      1.85 o 
  -2   7   4       60.75       70.19      1.23 o 
  -1   7   4       69.87       66.49      1.23 o 
   0   7   4       66.22       69.74      1.29 o 
   1   7   4        3.13        2.55      0.49 o 
   2   7   4        2.57        2.94      0.60 o 
   3   7   4       89.78       96.36      2.20 o 
   4   7   4       15.95       17.39      1.08 o 
   5   7   4       16.51       16.78      1.49 o 
   6   7   4        9.94        8.09      1.35 o 
   7   7   4        0.48        0.81      1.10 o 
 -14   8   4        3.01        2.57      1.28 o 
 -13   8   4       19.69       21.46      2.58 o 
 -12   8   4       68.12       58.84      7.18 o 
 -11   8   4       12.97       11.69      1.26 o 
 -10   8   4       11.43       10.88      0.90 o 
  -9   8   4      270.11      260.81      3.67 o 
  -8   8   4      321.56      318.46      4.23 o 
  -7   8   4      111.10      115.92      1.80 o 
  -6   8   4        4.36        6.16      0.40 o 
  -5   8   4       10.04       11.62      0.43 o 
  -4   8   4        2.83        4.17      0.31 o 
  -3   8   4       67.62       70.18      1.08 o 
  -2   8   4      216.45      198.94      2.38 o 
  -1   8   4      315.55      307.97      3.75 o 
   0   8   4        5.39        6.31      0.56 o 
   1   8   4        9.11        8.71      0.78 o 
   2   8   4       46.62       47.66      1.92 o 
   3   8   4       71.90       72.48      1.99 o 
   4   8   4       39.41       42.94      2.04 o 
   5   8   4       19.60       18.23      1.61 o 
   6   8   4        0.24       -0.16      1.19 o 
 -14   9   4       42.45       44.15      2.44 o 
 -13   9   4       22.74       21.81      1.76 o 
 -12   9   4        7.55        8.22      1.26 o 
 -11   9   4       45.22       44.31      1.61 o 
 -10   9   4       76.45       74.72      1.86 o 
  -9   9   4       69.17       69.50      1.62 o 
  -8   9   4      136.43      134.15      2.30 o 
  -7   9   4      225.69      220.86      2.67 o 
  -6   9   4       19.44       19.89      0.65 o 
  -5   9   4        2.41        2.75      0.31 o 
  -4   9   4       67.13       66.08      1.09 o 
  -3   9   4      144.15      130.47      1.68 o 
  -2   9   4       50.92       53.17      1.16 o 
  -1   9   4       13.84       13.63      0.79 o 
   0   9   4        7.83        7.17      0.77 o 
   1   9   4       51.74       54.42      1.66 o 
   2   9   4       10.37       10.51      1.25 o 
   3   9   4        7.39        7.29      1.87 o 
   4   9   4        5.12        4.06      1.18 o 
   5   9   4        3.66        4.44      1.30 o 
 -14  10   4        4.36        6.06      1.42 o 
 -13  10   4        0.35        0.50      1.12 o 
 -12  10   4       11.07       10.40      1.35 o 
 -11  10   4       24.05       24.26      1.33 o 
 -10  10   4       62.68       63.18      1.75 o 
  -9  10   4       81.43       81.27      1.93 o 
  -8  10   4       61.57       59.92      1.57 o 
  -7  10   4      139.47      135.42      1.92 o 
  -6  10   4      174.94      176.30      2.61 o 
  -5  10   4      256.76      248.54      2.87 o 
  -4  10   4      127.68      123.34      1.68 o 
  -3  10   4        7.01        8.25      0.60 o 
  -2  10   4       23.28       25.12      0.94 o 
  -1  10   4       25.44       22.08      1.14 o 
   0  10   4       30.23       31.60      1.36 o 
   1  10   4       18.95       21.95      2.35 o 
   2  10   4        2.06        3.30      1.08 o 
   3  10   4        4.45        4.55      1.45 o 
   4  10   4        6.94        5.30      1.32 o 
 -13  11   4       10.47       11.02      1.44 o 
 -12  11   4        7.67        8.06      1.16 o 
 -11  11   4        8.77        8.92      1.00 o 
 -10  11   4       13.57       15.13      1.45 o 
  -9  11   4        6.23        4.10      0.68 o 
  -8  11   4       63.78       61.93      2.32 o 
  -7  11   4      111.84      112.43      2.81 o 
  -6  11   4      141.06      131.29      2.18 o 
  -5  11   4       15.95       14.47      0.69 o 
  -4  11   4        3.19        3.67      0.53 o 
  -3  11   4       29.18       27.37      1.02 o 
  -2  11   4        7.71        7.22      0.77 o 
  -1  11   4       21.82       20.97      1.29 o 
   0  11   4       44.80       49.18      4.00 o 
   1  11   4        2.19        1.72      1.09 o 
   2  11   4       18.17       21.05      1.75 o 
 -12  12   4       15.06       16.82      1.72 o 
 -11  12   4       14.62       14.31      1.36 o 
 -10  12   4        2.32        2.54      1.00 o 
  -9  12   4       14.29       10.84      1.31 o 
  -8  12   4       62.88       70.08      2.02 o 
  -7  12   4       27.08       26.20      1.34 o 
  -6  12   4        6.02        6.23      0.71 o 
  -5  12   4        1.52        1.99      0.53 o 
  -4  12   4        4.35        4.69      0.79 o 
  -3  12   4        0.57        0.50      0.73 o 
  -2  12   4       13.55       13.02      1.61 o 
  -1  12   4       16.71       14.74      1.25 o 
   0  12   4        5.06        3.90      1.21 o 
   1  12   4       12.62       11.07      1.96 o 
 -11  13   4        8.47       11.44      1.65 o 
 -10  13   4       18.41       16.08      1.80 o 
  -9  13   4       19.29       16.63      1.46 o 
  -8  13   4        0.53        0.21      0.94 o 
  -7  13   4       10.46       11.75      1.23 o 
  -6  13   4       70.84       72.76      2.20 o 
  -5  13   4       26.71       26.69      1.45 o 
  -4  13   4        2.91        2.61      0.80 o 
  -3  13   4       15.40       13.20      1.48 o 
  -2  13   4       19.58       18.11      1.64 o 
  -1  13   4        2.86        2.64      1.47 o 
 -10  14   4        6.07        7.47      1.61 o 
  -9  14   4        0.37        0.54      1.27 o 
  -8  14   4        3.34        1.16      1.37 o 
  -7  14   4        7.70        8.29      1.88 o 
  -6  14   4        3.03        1.39      1.11 o 
  -5  14   4       32.13       32.53      1.98 o 
  -4  14   4       38.80       38.71      2.14 o 
  -3  14   4        6.07        6.34      1.35 o 
   1 -15   5       11.88       15.64      2.06 o 
   2 -15   5        4.01        3.02      0.69 o 
   3 -15   5       19.41       20.84      1.16 o 
   4 -15   5       27.28       28.82      1.67 o 
   5 -15   5       12.28       11.69      1.02 o 
   6 -15   5        5.09        4.40      0.89 o 
   7 -15   5        6.36        8.52      1.02 o 
  -1 -14   5        5.35        7.34      1.52 o 
   0 -14   5        2.76        2.13      1.49 o 
   1 -14   5       21.10       22.29      1.47 o 
   2 -14   5       49.02       46.32      1.34 o 
   3 -14   5       29.85       32.41      1.48 o 
   4 -14   5       33.50       34.52      1.77 o 
   5 -14   5       40.19       40.80      1.35 o 
   6 -14   5       27.26       26.73      1.80 o 
   7 -14   5       26.28       29.37      1.33 o 
   8 -14   5       11.04       11.39      1.07 o 
   9 -14   5       10.17       10.95      1.47 o 
  -3 -13   5        7.38        8.82      1.17 o 
  -2 -13   5        2.09        3.18      0.88 o 
  -1 -13   5        6.81        7.53      0.90 o 
   0 -13   5       46.31       42.48      1.47 o 
   1 -13   5       47.04       50.79      1.59 o 
   2 -13   5       47.99       50.17      1.27 o 
   3 -13   5       58.10       57.66      1.30 o 
   4 -13   5       33.24       32.73      1.14 o 
   5 -13   5        6.37        5.99      0.73 o 
   6 -13   5        9.36        9.35      0.82 o 
   7 -13   5        9.86        9.48      0.85 o 
   8 -13   5       15.35       16.92      1.04 o 
   9 -13   5       20.21       23.81      1.30 o 
  10 -13   5        1.74        0.72      1.57 o 
  -4 -12   5       27.34       25.81      1.54 o 
  -3 -12   5        7.53        7.29      0.94 o 
  -2 -12   5       28.14       27.10      1.56 o 
  -1 -12   5       88.16       94.28      2.87 o 
   0 -12   5       21.28       20.46      0.94 o 
   1 -12   5       64.66       61.60      1.63 o 
   2 -12   5      183.40      182.92      2.54 o 
   3 -12   5       87.23       84.54      1.37 o 
   4 -12   5        8.22        9.13      0.63 o 
   5 -12   5       12.11       11.46      0.70 o 
   6 -12   5       42.17       43.00      1.30 o 
   7 -12   5        9.74        8.81      1.46 o 
   8 -12   5       11.26       10.99      0.88 o 
   9 -12   5       17.02       17.44      1.16 o 
  10 -12   5       12.01       16.36      1.64 o 
  11 -12   5        0.20       -0.41      2.00 o 
  -5 -11   5        7.44        6.61      1.05 o 
  -4 -11   5        4.45        4.27      0.80 o 
  -3 -11   5       45.46       43.09      1.54 o 
  -2 -11   5       68.18       72.88      1.91 o 
  -1 -11   5        9.11       10.21      0.93 o 
   0 -11   5       82.53       85.95      1.64 o 
   1 -11   5       37.04       35.81      1.17 o 
   2 -11   5       14.75       13.89      0.64 o 
   3 -11   5       91.75       90.36      1.45 o 
   4 -11   5      132.82      137.61      1.94 o 
   5 -11   5      163.82      160.60      2.20 o 
   6 -11   5       35.74       41.74      1.09 o 
   7 -11   5       41.03       41.60      1.15 o 
   8 -11   5       26.57       23.46      0.86 o 
   9 -11   5        9.53       10.19      1.13 o 
  10 -11   5      102.80      108.44      4.01 o 
  11 -11   5       25.72       27.92      3.09 o 
  -7 -10   5        7.65        6.95      1.30 o 
  -6 -10   5        5.97        6.57      2.72 o 
  -5 -10   5        0.23        0.49      0.73 o 
  -4 -10   5        8.06        8.29      0.82 o 
  -3 -10   5       40.29       38.66      1.83 o 
  -2 -10   5       39.94       40.94      1.33 o 
  -1 -10   5       82.85       76.89      1.99 o 
   0 -10   5       74.00       76.51      1.87 o 
   1 -10   5        0.68        0.88      0.44 o 
   2 -10   5        1.35        0.49      0.32 o 
   3 -10   5      141.67      137.69      2.27 o 
   4 -10   5      412.26      399.12      4.16 o 
   5 -10   5       43.66       45.05      1.04 o 
   6 -10   5       17.91       18.84      0.75 o 
   7 -10   5       42.13       41.33      1.15 o 
   8 -10   5        1.53        1.28      0.51 o 
   9 -10   5       21.79       16.16      1.38 o 
  10 -10   5       26.84       29.44      3.02 o 
  11 -10   5       25.43       28.46      3.00 o 
  -8  -9   5        3.03        2.73      1.36 o 
  -7  -9   5        2.29        1.38      0.93 o 
  -6  -9   5        1.07        1.97      0.87 o 
  -5  -9   5        1.25        1.40      0.71 o 
  -4  -9   5       20.80       20.07      1.41 o 
  -3  -9   5       40.06       37.64      1.20 o 
  -2  -9   5      109.48      109.97      2.11 o 
  -1  -9   5      163.84      161.72      4.56 o 
   0  -9   5       77.07       64.76      3.69 o 
   1  -9   5      297.12      297.26      3.67 o 
   2  -9   5      253.17      243.89      2.63 o 
   3  -9   5       22.14       22.28      0.66 o 
   4  -9   5       46.29       47.31      0.97 o 
   5  -9   5      140.88      138.60      1.88 o 
   6  -9   5       36.77       31.75      0.85 o 
   7  -9   5        1.25        1.14      0.50 o 
   8  -9   5       44.21       44.07      1.33 o 
   9  -9   5        3.46        3.80      1.00 o 
  10  -9   5       18.92       23.45      2.70 o 
  11  -9   5       16.14       17.14      2.46 o 
  12  -9   5       19.63       23.35      2.73 o 
  -8  -8   5        2.53        2.46      1.14 o 
  -7  -8   5        0.61        1.42      0.81 o 
  -6  -8   5        0.60        0.70      0.68 o 
  -5  -8   5       66.28       62.53      1.59 o 
  -4  -8   5       18.04       20.96      0.87 o 
  -3  -8   5        1.47        1.71      0.70 o 
  -2  -8   5      151.06      144.86      2.50 o 
  -1  -8   5      167.40      168.32      4.16 o 
   0  -8   5      222.37      217.04      4.13 o 
   1  -8   5      779.16      788.81      7.85 o 
   2  -8   5      222.26      221.24      2.20 o 
   3  -8   5        0.77        0.94      0.29 o 
   4  -8   5        0.64        0.32      0.30 o 
   5  -8   5       72.59       71.08      1.28 o 
   6  -8   5      134.81      126.94      1.74 o 
   7  -8   5       86.82       91.29      1.61 o 
   8  -8   5        8.90        8.20      0.77 o 
   9  -8   5        5.00        7.33      1.04 o 
  10  -8   5       18.46       17.73      2.41 o 
  11  -8   5        3.60        1.18      1.77 o 
  12  -8   5       13.87       14.15      2.21 o 
  -9  -7   5        0.96       -0.77      0.77 o 
  -8  -7   5        1.37        1.80      0.89 o 
  -7  -7   5       12.00       12.53      1.13 o 
  -6  -7   5       63.37       58.30      1.94 o 
  -5  -7   5       28.47       29.17      1.10 o 
  -4  -7   5        7.90       10.38      1.01 o 
  -3  -7   5      143.07      155.82      3.27 o 
  -2  -7   5        6.33       11.58      0.55 o 
  -1  -7   5      367.92      354.75     10.71 o 
   0  -7   5      462.50      462.58      5.26 o 
   1  -7   5        4.48        4.12      0.29 o 
   2  -7   5      147.55      150.70      1.54 o 
   3  -7   5      109.92      119.60      1.46 o 
   4  -7   5       22.80       20.50      0.64 o 
   5  -7   5       30.37       37.86      0.80 o 
   6  -7   5       96.56      100.13      1.55 o 
   7  -7   5       37.47       36.31      1.09 o 
   8  -7   5       14.37       15.35      0.75 o 
   9  -7   5       34.55       34.98      1.76 o 
  10  -7   5       16.83       17.80      1.35 o 
  11  -7   5        1.46        0.61      0.97 o 
  12  -7   5        9.18        9.23      1.70 o 
 -10  -6   5        0.77       -0.14      0.87 o 
  -9  -6   5       17.23       16.88      1.29 o 
  -8  -6   5       57.91       54.31      1.91 o 
  -7  -6   5       73.18       74.53      3.08 o 
  -6  -6   5        9.44        9.40      1.09 o 
  -5  -6   5       34.28       35.23      3.57 o 
  -4  -6   5      128.05      138.97      2.04 o 
  -3  -6   5      149.43      184.64      3.52 o 
  -2  -6   5      100.80      106.76      1.78 o 
  -1  -6   5      310.31      302.97      4.09 o 
   0  -6   5      586.96      597.69      6.52 o 
   1  -6   5      213.06      214.63      2.79 o 
   2  -6   5       75.85       65.15      0.88 o 
   3  -6   5      555.24      529.54      4.83 o 
   4  -6   5      199.50      209.35      2.71 o 
   5  -6   5        5.58        6.07      0.48 o 
   6  -6   5        2.70        2.76      0.38 o 
   7  -6   5       20.42       21.47      0.73 o 
   8  -6   5       10.84        9.31      1.18 o 
   9  -6   5        2.39        2.87      0.95 o 
  10  -6   5        1.16        1.39      0.70 o 
  11  -6   5        5.82        5.97      1.17 o 
  12  -6   5        0.11        0.06      1.36 o 
 -11  -5   5        3.41        2.39      1.05 o 
 -10  -5   5       23.77       20.22      1.45 o 
  -9  -5   5       17.22       20.06      1.56 o 
  -8  -5   5       23.49       23.56      1.68 o 
  -7  -5   5       15.24       12.73      0.99 o 
  -6  -5   5       32.62       30.81      1.24 o 
  -5  -5   5       56.55       65.22      2.28 o 
  -4  -5   5       61.96       59.96      1.09 o 
  -3  -5   5      179.05      170.95      2.75 o 
  -2  -5   5      289.85      276.09      7.09 o 
  -1  -5   5      135.40      153.10      2.26 o 
   0  -5   5      378.13      394.19      4.44 o 
   1  -5   5      994.76     1029.64      8.85 o 
   2  -5   5     1128.52     1134.91      8.71 o 
   3  -5   5      289.81      263.60      2.51 o 
   4  -5   5      334.73      303.27      2.84 o 
   5  -5   5       99.05       93.22      1.27 o 
   6  -5   5       13.24       15.93      0.55 o 
   7  -5   5       16.62       14.93      0.71 o 
   8  -5   5        0.40        0.04      0.60 o 
   9  -5   5       15.03       15.60      0.90 o 
  10  -5   5       10.75       10.63      0.90 o 
  11  -5   5        0.24        0.48      1.29 o 
  12  -5   5        0.08       -1.16      1.34 o 
 -11  -4   5       21.87       19.66      1.51 o 
 -10  -4   5       18.11       18.27      1.37 o 
  -9  -4   5        3.89        3.69      0.92 o 
  -8  -4   5       25.05       25.72      1.43 o 
  -7  -4   5        9.96        8.33      0.74 o 
  -6  -4   5      126.95      126.25      2.80 o 
  -5  -4   5      269.41      264.79      3.32 o 
  -4  -4   5      414.63      389.11      4.52 o 
  -3  -4   5      106.97      102.99      2.35 o 
  -2  -4   5      909.74      940.14     10.09 o 
  -1  -4   5        2.76        1.61      0.25 o 
   0  -4   5       66.68       56.70      0.86 o 
   1  -4   5     2182.63     2282.01     17.04 o 
   2  -4   5      291.49      286.67      2.70 o 
   3  -4   5      199.55      187.75      1.76 o 
   4  -4   5      241.66      240.14      2.19 o 
   5  -4   5       59.77       49.97      0.83 o 
   6  -4   5       34.85       36.85      0.77 o 
   7  -4   5       50.50       51.40      1.41 o 
   8  -4   5       67.28       72.58      1.92 o 
   9  -4   5       30.05       32.02      1.18 o 
  10  -4   5        1.12        0.74      1.24 o 
  11  -4   5        6.42        4.78      1.57 o 
  12  -4   5        8.28        7.85      1.82 o 
 -12  -3   5        5.06        5.03      1.18 o 
 -11  -3   5        0.22       -0.84      0.84 o 
 -10  -3   5       20.13       19.12      1.07 o 
  -9  -3   5       42.57       41.38      1.66 o 
  -8  -3   5        3.37        2.30      1.27 o 
  -7  -3   5      146.80      147.22      2.89 o 
  -6  -3   5      410.22      420.92      5.81 o 
  -5  -3   5      253.91      243.81      2.29 o 
  -4  -3   5     1708.86     1750.92     18.35 o 
  -3  -3   5      519.23      557.79      6.14 o 
  -2  -3   5      304.04      281.99      3.02 o 
  -1  -3   5      501.65      532.87      5.26 o 
   0  -3   5      725.85      707.63      6.22 o 
   1  -3   5       27.51       23.23      0.44 o 
   2  -3   5      700.82      676.75      5.32 o 
   3  -3   5      265.02      266.76      1.95 o 
   4  -3   5        1.26        0.26      0.18 o 
   5  -3   5      141.23      133.71      1.37 o 
   6  -3   5       21.57       22.11      1.04 o 
   7  -3   5       44.49       48.01      1.28 o 
   8  -3   5       66.11       69.77      1.61 o 
   9  -3   5        1.59        1.37      1.14 o 
  10  -3   5        8.02        5.76      1.50 o 
  11  -3   5        7.13        7.33      1.74 o 
 -12  -2   5        1.07        1.36      1.02 o 
 -11  -2   5        1.58        1.20      0.90 o 
 -10  -2   5        7.53        7.77      0.83 o 
  -9  -2   5        0.65        0.94      0.55 o 
  -8  -2   5      200.59      203.01      3.79 o 
  -7  -2   5      155.46      156.40      2.99 o 
  -6  -2   5      104.95      103.29      1.67 o 
  -5  -2   5      414.67      419.53      4.00 o 
  -4  -2   5      308.34      300.78      2.97 o 
  -3  -2   5     1312.70     1310.47     12.51 o 
  -2  -2   5      609.14      582.78      5.67 o 
  -1  -2   5     1413.60     1473.76     13.70 o 
   0  -2   5      771.80      816.53      6.09 o 
   1  -2   5       65.28       85.85      0.88 o 
   2  -2   5      729.27      749.54      4.70 o 
   3  -2   5      149.15      161.02      1.28 o 
   4  -2   5      758.37      701.77      4.73 o 
   5  -2   5      940.71      956.21      8.51 o 
   6  -2   5       11.15       10.34      0.56 o 
   7  -2   5        2.76        4.09      0.46 o 
   8  -2   5       10.86       12.45      0.98 o 
   9  -2   5       44.13       47.16      3.35 o 
  10  -2   5       18.77       17.06      2.09 o 
  11  -2   5        0.09        0.23      1.46 o 
 -13  -1   5        5.10        5.17      1.25 o 
 -12  -1   5        4.69        5.50      1.14 o 
 -11  -1   5        1.56        0.78      0.81 o 
 -10  -1   5        7.41        6.89      1.07 o 
  -9  -1   5      141.42      141.79      2.56 o 
  -8  -1   5       88.87       94.58      2.35 o 
  -7  -1   5       13.60       11.08      0.48 o 
  -6  -1   5      427.78      436.33      5.26 o 
  -5  -1   5       38.50       34.15      0.74 o 
  -4  -1   5        3.19        1.45      0.20 o 
  -3  -1   5     1618.10     1636.66     14.13 o 
  -2  -1   5     2130.08     2210.01     22.17 o 
  -1  -1   5     2134.27     2175.56     15.08 o 
   0  -1   5      229.67      262.36      2.23 o 
   1  -1   5      119.64      126.51      0.92 o 
   2  -1   5      226.61      223.33      1.59 o 
   3  -1   5      347.40      367.49      2.67 o 
   4  -1   5      381.20      379.89      2.71 o 
   5  -1   5       15.57       15.88      0.55 o 
   6  -1   5      130.95      128.58      1.95 o 
   7  -1   5       10.21       12.12      0.74 o 
   8  -1   5        1.35        0.66      0.58 o 
   9  -1   5       48.77       50.14      1.86 o 
  10  -1   5       10.00        9.37      1.79 o 
  11  -1   5        6.06        4.29      1.74 o 
 -13   0   5        1.39        2.97      1.31 o 
 -12   0   5        2.25        2.99      1.03 o 
 -11   0   5        3.57        3.93      0.78 o 
 -10   0   5        7.88        6.64      0.76 o 
  -9   0   5       20.35       20.78      1.39 o 
  -8   0   5        1.03        0.22      0.42 o 
  -7   0   5      247.03      257.74      2.85 o 
  -6   0   5        4.74        4.75      0.31 o 
  -5   0   5      711.82      778.93      6.08 o 
  -4   0   5     1252.49     1342.61     10.92 o 
  -3   0   5     1658.30     1771.14     12.40 o 
  -2   0   5     1390.91     1509.21     10.52 o 
  -1   0   5      127.33       91.60      0.90 o 
   0   0   5     2189.77     2286.25     13.77 o 
   1   0   5      899.69      922.89      5.52 o 
   2   0   5      182.05      198.57      1.46 o 
   3   0   5      500.86      516.60      3.48 o 
   4   0   5       71.35       61.92      0.79 o 
   5   0   5        0.51        0.63      0.26 o 
   6   0   5      132.03      126.51      2.25 o 
   7   0   5        8.21        8.35      1.10 o 
   8   0   5       13.57       13.19      1.05 o 
   9   0   5        2.98        2.29      1.13 o 
  10   0   5        7.24        7.04      1.26 o 
 -13   1   5        0.24       -1.11      1.11 o 
 -12   1   5        6.09        6.22      1.30 o 
 -11   1   5        7.50        8.97      1.01 o 
 -10   1   5       13.98       15.36      1.01 o 
  -9   1   5       38.41       36.28      1.20 o 
  -8   1   5        2.76        1.19      0.46 o 
  -7   1   5      122.12      119.22      1.60 o 
  -6   1   5        1.35        1.90      0.24 o 
  -5   1   5     2384.39     2486.75     19.74 o 
  -4   1   5     1458.61     1565.22     11.86 o 
  -3   1   5      157.28      148.91      1.33 o 
  -2   1   5      189.74      182.39      1.36 o 
  -1   1   5     2187.32     2199.84     12.78 o 
   0   1   5     1309.12     1335.54      7.62 o 
   1   1   5      286.42      288.75      1.99 o 
   2   1   5       40.36       36.92      0.49 o 
   3   1   5        0.81        1.33      0.19 o 
   4   1   5      120.11      123.44      1.56 o 
   5   1   5       71.26       68.85      1.21 o 
   6   1   5        0.46        0.08      0.42 o 
   7   1   5      133.47      132.77      2.99 o 
   8   1   5       27.95       26.10      1.36 o 
   9   1   5        1.16        0.68      1.72 o 
  10   1   5        7.88        5.49      1.82 o 
 -14   2   5        6.99        3.80      1.46 o 
 -13   2   5       15.64       14.85      1.36 o 
 -12   2   5        2.16        3.00      0.88 o 
 -11   2   5       51.17       53.41      1.66 o 
 -10   2   5       10.78       10.84      0.92 o 
  -9   2   5        7.39        8.04      0.78 o 
  -8   2   5       88.16       84.44      1.42 o 
  -7   2   5       63.80       59.08      1.15 o 
  -6   2   5      819.11      828.04      6.73 o 
  -5   2   5       13.36       23.15      0.44 o 
  -4   2   5        3.52        7.82      0.26 o 
  -3   2   5     1055.58     1105.21      6.47 o 
  -2   2   5      425.53      411.23      2.64 o 
  -1   2   5      320.61      334.84      2.17 o 
   0   2   5        1.80        1.33      0.14 o 
   1   2   5      355.43      358.37      2.54 o 
   2   2   5      128.55      119.48      1.13 o 
   3   2   5        5.77        8.40      0.40 o 
   4   2   5      108.42      108.27      1.61 o 
   5   2   5       47.52       44.24      1.17 o 
   6   2   5       43.22       43.04      1.65 o 
   7   2   5       22.12       19.97      1.11 o 
   8   2   5        5.33        8.28      3.00 o 
   9   2   5       10.22        7.61      1.46 o 
 -14   3   5       23.93       21.39      1.59 o 
 -13   3   5       14.36       15.95      1.38 o 
 -12   3   5       37.72       38.23      1.74 o 
 -11   3   5        8.99        8.14      1.03 o 
 -10   3   5       45.75       48.88      1.42 o 
  -9   3   5      363.20      359.02      6.17 o 
  -8   3   5      147.77      142.07      1.86 o 
  -7   3   5      133.30      143.97      2.23 o 
  -6   3   5      251.96      218.71      2.12 o 
  -5   3   5        7.78       18.91      0.33 o 
  -4   3   5      412.14      414.24      2.65 o 
  -3   3   5       75.73       81.18      0.71 o 
  -2   3   5     1083.67     1062.41      6.38 o 
  -1   3   5      689.27      724.60      4.47 o 
   0   3   5      215.69      192.35      1.51 o 
   1   3   5       75.50       69.59      0.79 o 
   2   3   5      109.39      112.70      1.39 o 
   3   3   5        7.38        9.54      0.60 o 
   4   3   5        6.09        7.60      0.56 o 
   5   3   5       46.41       46.54      1.26 o 
   6   3   5        6.48        6.08      0.67 o 
   7   3   5       10.20        8.32      0.79 o 
   8   3   5        1.13        2.80      1.26 o 
   9   3   5        1.88        1.52      1.30 o 
 -14   4   5        2.80        1.19      1.10 o 
 -13   4   5       24.83       23.32      2.97 o 
 -12   4   5       24.26       24.12      1.43 o 
 -11   4   5        6.01        5.88      0.76 o 
 -10   4   5      120.36      119.66      2.50 o 
  -9   4   5       53.38       55.42      1.42 o 
  -8   4   5       59.73       59.11      1.10 o 
  -7   4   5       90.80       91.56      1.11 o 
  -6   4   5      308.71      315.37      2.66 o 
  -5   4   5      285.11      326.50      2.44 o 
  -4   4   5      290.65      295.38      2.07 o 
  -3   4   5      315.98      320.47      2.15 o 
  -2   4   5      539.09      559.95      3.59 o 
  -1   4   5      287.29      290.30      2.07 o 
   0   4   5      888.85      888.81      6.44 o 
   1   4   5       17.69       19.70      0.83 o 
   2   4   5      141.14      143.23      3.12 o 
   3   4   5       69.55       71.96      1.42 o 
   4   4   5        4.81        3.97      0.53 o 
   5   4   5        0.49        0.06      0.48 o 
   6   4   5        1.05        1.99      0.61 o 
   7   4   5        5.70        4.92      0.92 o 
   8   4   5        5.61        6.70      4.73 o 
 -14   5   5        1.03        1.87      0.98 o 
 -13   5   5        5.15        5.51      0.90 o 
 -12   5   5       29.42       28.67      1.14 o 
 -11   5   5      102.37      105.73      2.00 o 
 -10   5   5       47.29       46.82      1.24 o 
  -9   5   5        1.57        2.17      0.42 o 
  -8   5   5      307.82      309.89      3.23 o 
  -7   5   5      240.67      235.44      2.32 o 
  -6   5   5       39.88       46.93      1.04 o 
  -5   5   5      749.41      789.04      5.30 o 
  -4   5   5     1007.10     1009.16      6.54 o 
  -3   5   5       23.34       26.98      0.46 o 
  -2   5   5       12.23       16.64      0.55 o 
  -1   5   5        1.00        1.49      0.25 o 
   0   5   5      136.84      144.00      1.68 o 
   1   5   5      254.97      253.05      2.68 o 
   2   5   5       59.66       56.44      1.24 o 
   3   5   5       12.72       10.72      0.99 o 
   4   5   5        0.95        0.89      0.51 o 
   5   5   5        1.00        0.93      0.55 o 
   6   5   5       37.35       41.49      1.74 o 
   7   5   5       27.71       29.67      2.83 o 
   8   5   5        6.07        7.48      2.67 o 
 -14   6   5        0.20        0.56      1.17 o 
 -13   6   5        0.76        0.76      0.87 o 
 -12   6   5       39.33       39.99      1.47 o 
 -11   6   5       62.66       59.09      1.49 o 
 -10   6   5      123.83      122.11      1.97 o 
  -9   6   5      410.95      411.48      4.64 o 
  -8   6   5      131.21      130.41      1.60 o 
  -7   6   5      119.08      121.45      1.50 o 
  -6   6   5     1056.80     1023.04      8.44 o 
  -5   6   5      945.63      916.44      6.54 o 
  -4   6   5       58.99       65.34      0.82 o 
  -3   6   5      177.98      173.35      1.69 o 
  -2   6   5       44.80       48.31      0.79 o 
  -1   6   5        4.25        5.00      0.44 o 
   0   6   5       39.56       45.48      1.02 o 
   1   6   5       82.78       71.82      1.38 o 
   2   6   5       38.93       38.66      1.40 o 
   3   6   5       12.84       11.79      0.78 o 
   4   6   5        4.23        4.93      0.92 o 
   5   6   5       18.38       20.41      1.53 o 
   6   6   5        5.16        4.38      1.15 o 
   7   6   5        1.89        1.79      1.31 o 
 -14   7   5        5.43        5.23      1.38 o 
 -13   7   5        6.32        4.92      1.28 o 
 -12   7   5        1.52        1.88      0.83 o 
 -11   7   5       42.34       39.44      1.63 o 
 -10   7   5       71.28       70.17      1.59 o 
  -9   7   5       77.15       71.03      1.39 o 
  -8   7   5      142.49      137.31      2.05 o 
  -7   7   5      563.79      569.13      6.14 o 
  -6   7   5      201.93      206.94      2.44 o 
  -5   7   5       35.35       36.64      0.73 o 
  -4   7   5      264.50      261.89      2.67 o 
  -3   7   5      412.06      390.59      3.66 o 
  -2   7   5      117.92      117.47      1.51 o 
  -1   7   5      306.60      298.36      3.48 o 
   0   7   5       13.83       11.62      0.64 o 
   1   7   5       26.16       26.31      0.99 o 
   2   7   5       46.99       51.82      1.58 o 
   3   7   5       78.57       79.71      1.81 o 
   4   7   5       54.18       59.31      2.33 o 
   5   7   5        5.92        5.21      1.20 o 
   6   7   5        0.25        1.27      1.12 o 
 -14   8   5       28.27       29.71      2.07 o 
 -13   8   5        5.76        5.88      1.29 o 
 -12   8   5        4.11        2.53      1.06 o 
 -11   8   5        3.96        4.97      1.07 o 
 -10   8   5        0.92        0.25      0.50 o 
  -9   8   5      106.58       99.26      1.92 o 
  -8   8   5      189.57      187.90      2.88 o 
  -7   8   5       71.47       69.00      1.51 o 
  -6   8   5        0.72        0.85      0.37 o 
  -5   8   5       99.60       98.20      1.39 o 
  -4   8   5      307.67      290.61      3.23 o 
  -3   8   5      219.69      207.10      2.32 o 
  -2   8   5      139.45      132.92      1.86 o 
  -1   8   5       94.89       85.02      1.60 o 
   0   8   5        4.73        4.03      0.66 o 
   1   8   5       27.96       29.94      1.95 o 
   2   8   5       17.20       15.88      1.05 o 
   3   8   5       27.88       32.26      1.82 o 
   4   8   5       13.01       11.13      1.37 o 
   5   8   5        6.53        6.66      1.32 o 
 -14   9   5        0.87        0.88      1.41 o 
 -13   9   5        2.72        4.07      1.39 o 
 -12   9   5        0.23        1.40      1.01 o 
 -11   9   5        5.15        5.13      1.11 o 
 -10   9   5      124.88      121.73      2.73 o 
  -9   9   5       22.82       22.41      0.99 o 
  -8   9   5       24.13       23.66      0.99 o 
  -7   9   5      114.01      112.65      2.05 o 
  -6   9   5      191.97      185.22      2.55 o 
  -5   9   5      292.47      280.05      3.28 o 
  -4   9   5       71.90       76.72      1.43 o 
  -3   9   5      164.32      149.72      2.13 o 
  -2   9   5       69.55       64.17      1.32 o 
  -1   9   5        0.73        0.14      0.46 o 
   0   9   5       30.96       31.44      1.16 o 
   1   9   5        8.18        8.52      1.11 o 
   2   9   5        0.28        0.10      0.88 o 
   3   9   5        3.36        2.69      1.12 o 
   4   9   5        1.76        1.44      1.23 o 
 -13  10   5        3.71        4.68      1.27 o 
 -12  10   5        7.10       11.25      1.41 o 
 -11  10   5        7.53        6.42      0.82 o 
 -10  10   5       16.94       17.58      1.02 o 
  -9  10   5       26.62       26.53      1.09 o 
  -8  10   5       52.41       52.19      1.41 o 
  -7  10   5       52.69       49.83      1.32 o 
  -6  10   5      213.51      216.53      3.33 o 
  -5  10   5       96.91       95.30      1.82 o 
  -4  10   5       53.08       52.52      1.24 o 
  -3  10   5       33.74       33.42      1.03 o 
  -2  10   5       35.79       35.28      1.12 o 
  -1  10   5       53.85       52.82      1.39 o 
   0  10   5        5.85        5.03      1.10 o 
   1  10   5        3.26        1.87      1.06 o 
   2  10   5       27.33       27.03      1.85 o 
   3  10   5        2.83        0.65      1.08 o 
 -13  11   5       13.80       14.22      2.56 o 
 -12  11   5       12.34       12.23      1.41 o 
 -11  11   5        3.65        3.47      0.81 o 
 -10  11   5        1.40        1.51      0.67 o 
  -9  11   5       38.99       40.31      1.39 o 
  -8  11   5       36.19       34.90      3.29 o 
  -7  11   5       17.64       17.10      1.40 o 
  -6  11   5        4.87        6.55      0.75 o 
  -5  11   5        0.81        0.41      0.58 o 
  -4  11   5       15.79       14.48      0.85 o 
  -3  11   5        4.40        3.93      0.63 o 
  -2  11   5       33.90       32.47      1.40 o 
  -1  11   5       14.57       14.11      1.56 o 
   0  11   5       17.23       14.93      1.26 o 
   1  11   5       12.14        9.98      1.43 o 
   2  11   5        2.12        1.64      1.18 o 
 -12  12   5       32.85       36.52      1.63 o 
 -11  12   5       22.78       24.17      1.90 o 
 -10  12   5        2.63        2.97      1.02 o 
  -9  12   5       10.33       11.00      1.69 o 
  -8  12   5       50.17       55.37      2.32 o 
  -7  12   5       51.32       54.58      2.15 o 
  -6  12   5        2.95        2.93      0.77 o 
  -5  12   5        5.18        4.77      0.76 o 
  -4  12   5       19.01       17.45      1.23 o 
  -3  12   5        4.54        4.98      0.85 o 
  -2  12   5       11.09       10.06      1.01 o 
  -1  12   5       24.95       24.16      1.95 o 
   0  12   5       10.69       12.04      1.55 o 
 -11  13   5        6.89        6.65      1.52 o 
 -10  13   5       17.03       19.59      1.91 o 
  -9  13   5        9.99        8.60      1.54 o 
  -8  13   5       18.06       18.10      1.51 o 
  -7  13   5       33.80       36.19      1.85 o 
  -6  13   5       79.15       84.18      2.71 o 
  -5  13   5       35.76       41.25      1.78 o 
  -4  13   5        5.28        5.66      1.27 o 
  -3  13   5       26.00       27.62      2.49 o 
  -2  13   5       12.91       14.51      1.59 o 
  -1  13   5        1.34        2.09      1.97 o 
  -9  14   5       10.04        8.45      1.64 o 
  -8  14   5        2.38        0.89      1.36 o 
  -7  14   5       14.71       14.43      1.83 o 
  -6  14   5       20.67       23.70      2.11 o 
  -5  14   5       19.97       22.03      1.76 o 
  -4  14   5       16.98       14.94      1.61 o 
   2 -15   6       10.16       10.65      1.09 o 
   3 -15   6       25.73       25.32      1.23 o 
   4 -15   6       43.80       46.65      1.62 o 
   5 -15   6       25.18       28.15      1.33 o 
   6 -15   6       28.45       28.21      1.37 o 
  -1 -14   6        4.90        5.46      0.94 o 
   0 -14   6       13.12       13.41      1.02 o 
   1 -14   6        7.24        7.11      0.77 o 
   2 -14   6       26.40       27.78      1.36 o 
   3 -14   6       37.26       33.50      1.22 o 
   4 -14   6       16.41       16.87      0.97 o 
   5 -14   6       22.58       21.11      1.07 o 
   6 -14   6       40.22       40.79      1.71 o 
   7 -14   6       16.57       19.15      1.19 o 
   8 -14   6       11.03       12.04      1.23 o 
  -3 -13   6        2.81        1.50      1.00 o 
  -2 -13   6        9.04       10.26      1.55 o 
  -1 -13   6        3.26        3.94      0.74 o 
   0 -13   6       33.44       34.02      1.34 o 
   1 -13   6       87.31       90.82      1.94 o 
   2 -13   6       11.07       11.94      0.91 o 
   3 -13   6       10.99       10.68      0.78 o 
   4 -13   6       17.27       17.96      0.94 o 
   5 -13   6        2.75        2.12      0.66 o 
   6 -13   6        3.76        4.57      0.75 o 
   7 -13   6       42.68       44.85      1.43 o 
   8 -13   6       56.73       62.99      2.62 o 
   9 -13   6        0.33       -0.57      0.91 o 
  -4 -12   6        5.08        5.54      0.97 o 
  -3 -12   6        7.67        7.01      0.90 o 
  -2 -12   6        4.42        5.02      0.88 o 
  -1 -12   6       14.95       15.40      0.84 o 
   0 -12   6       31.47       33.90      1.69 o 
   1 -12   6       38.49       36.30      1.18 o 
   2 -12   6       68.48       66.83      1.26 o 
   3 -12   6       16.13       17.11      1.19 o 
   4 -12   6       17.32       15.22      0.74 o 
   5 -12   6       41.36       39.79      1.24 o 
   6 -12   6       44.56       46.03      1.49 o 
   7 -12   6       64.52       59.14      1.63 o 
   8 -12   6       19.40       22.78      1.12 o 
   9 -12   6       25.68       28.00      1.61 o 
  10 -12   6       14.08       13.70      2.82 o 
  -5 -11   6        1.44        1.68      0.87 o 
  -4 -11   6        0.20        0.37      0.65 o 
  -3 -11   6        0.47       -0.49      0.59 o 
  -2 -11   6       25.12       26.32      1.16 o 
  -1 -11   6       12.10       10.36      0.94 o 
   0 -11   6        2.56        2.33      0.53 o 
   1 -11   6        7.60        7.26      0.63 o 
   2 -11   6       65.20       65.08      1.66 o 
   3 -11   6       62.90       59.26      1.16 o 
   4 -11   6       98.50      105.30      2.10 o 
   5 -11   6       90.74       91.95      1.59 o 
   6 -11   6       28.07       27.78      0.94 o 
   7 -11   6        0.49       -0.26      0.62 o 
   8 -11   6       31.92       31.52      1.95 o 
   9 -11   6      100.84      106.30      2.73 o 
  10 -11   6       12.50       15.60      2.20 o 
  11 -11   6        1.91        0.64      2.02 o 
  -7 -10   6        4.92        4.89      1.12 o 
  -6 -10   6        1.24        0.27      1.38 o 
  -5 -10   6        4.36        4.42      0.95 o 
  -4 -10   6        3.67        3.25      1.42 o 
  -3 -10   6       16.36       18.71      0.96 o 
  -2 -10   6       20.21       18.68      0.93 o 
  -1 -10   6       42.92       40.46      1.74 o 
   0 -10   6        5.95        6.61      0.51 o 
   1 -10   6        5.94        5.97      0.54 o 
   2 -10   6      138.83      136.95      2.48 o 
   3 -10   6      205.00      205.73      2.45 o 
   4 -10   6       81.13       81.43      1.38 o 
   5 -10   6       11.90       10.43      0.62 o 
   6 -10   6        1.38        1.48      0.58 o 
   7 -10   6        4.44        4.02      0.57 o 
   8 -10   6       10.66        9.65      0.80 o 
   9 -10   6        0.29        1.91      1.06 o 
  10 -10   6       13.05       16.14      2.57 o 
  11 -10   6        7.95       10.25      2.45 o 
  -8  -9   6        6.18        4.81      1.13 o 
  -7  -9   6        3.53        3.09      1.16 o 
  -6  -9   6        1.08        0.45      0.72 o 
  -5  -9   6       11.69       12.83      0.84 o 
  -4  -9   6       16.08       14.72      0.98 o 
  -3  -9   6       32.32       27.19      0.97 o 
  -2  -9   6        9.57       13.11      0.74 o 
  -1  -9   6       30.14       32.91      1.06 o 
   0  -9   6      316.77      312.38      4.54 o 
   1  -9   6      152.46      164.76      2.11 o 
   2  -9   6       49.84       47.76      1.53 o 
   3  -9   6      187.62      188.19      2.23 o 
   4  -9   6       50.72       47.21      1.00 o 
   5  -9   6       38.70       39.03      1.23 o 
   6  -9   6       67.42       67.56      1.35 o 
   7  -9   6        1.45        1.92      0.54 o 
   8  -9   6        0.25        0.00      0.59 o 
   9  -9   6        9.97       12.09      1.66 o 
  10  -9   6        6.87        7.39      2.09 o 
  11  -9   6        2.20       -1.51      1.74 o 
  -8  -8   6        1.79        0.75      0.81 o 
  -7  -8   6        6.31        5.73      0.96 o 
  -6  -8   6       35.54       37.28      1.55 o 
  -5  -8   6       43.98       43.47      1.24 o 
  -4  -8   6        7.38        6.79      0.94 o 
  -3  -8   6        1.29        0.97      0.68 o 
  -2  -8   6       17.19       20.26      1.96 o 
  -1  -8   6      123.28      131.53      2.21 o 
   0  -8   6      108.47      125.32      2.37 o 
   1  -8   6       78.46       85.48      2.09 o 
   2  -8   6       13.15       13.30      0.47 o 
   3  -8   6       78.42       80.29      1.22 o 
   4  -8   6      117.58      120.33      1.74 o 
   5  -8   6       93.43      106.52      1.80 o 
   6  -8   6      117.49      116.82      1.93 o 
   7  -8   6       45.64       53.25      1.26 o 
   8  -8   6       14.03       15.45      1.03 o 
   9  -8   6        9.84       11.58      3.06 o 
  10  -8   6       10.28        7.09      2.03 o 
  11  -8   6        9.54       12.89      2.36 o 
  -9  -7   6       11.73       10.29      1.59 o 
  -8  -7   6       15.11       15.50      1.17 o 
  -7  -7   6       79.79       83.49      3.25 o 
  -6  -7   6       71.46       66.83      1.94 o 
  -5  -7   6       25.23       29.65      1.48 o 
  -4  -7   6        0.89        2.12      0.72 o 
  -3  -7   6       95.32       97.22      2.42 o 
  -2  -7   6      168.36      171.85      2.66 o 
  -1  -7   6       39.11       44.31      0.96 o 
   0  -7   6       62.73       56.25      1.19 o 
   1  -7   6      126.80      124.46      1.54 o 
   2  -7   6       75.66       78.55      1.29 o 
   3  -7   6       49.84       55.35      0.97 o 
   4  -7   6      198.57      200.69      2.56 o 
   5  -7   6      189.26      189.78      2.42 o 
   6  -7   6       51.82       53.39      1.53 o 
   7  -7   6       62.55       70.80      1.41 o 
   8  -7   6        0.33       -0.08      0.80 o 
   9  -7   6        2.99        1.02      1.07 o 
  10  -7   6        8.20        6.32      1.93 o 
  11  -7   6        6.23        6.86      1.19 o 
 -10  -6   6        6.20        6.28      1.09 o 
  -9  -6   6       12.40       10.65      1.10 o 
  -8  -6   6       43.59       40.30      3.50 o 
  -7  -6   6       37.75       40.46      1.45 o 
  -6  -6   6       12.34       13.74      0.87 o 
  -5  -6   6       22.05       24.25      1.53 o 
  -4  -6   6      153.31      141.36      2.57 o 
  -3  -6   6       49.91       56.88      1.44 o 
  -2  -6   6      129.83      127.03      2.03 o 
  -1  -6   6      606.25      604.76      7.49 o 
   0  -6   6      156.83      153.15      2.11 o 
   1  -6   6      607.96      611.48      5.68 o 
   2  -6   6      247.33      251.48      2.49 o 
   3  -6   6       16.12       14.50      0.50 o 
   4  -6   6      939.47      888.27      7.82 o 
   5  -6   6      231.20      215.96      2.56 o 
   6  -6   6        4.13        5.45      0.49 o 
   7  -6   6       29.17       31.03      0.88 o 
   8  -6   6        2.73        2.13      0.63 o 
   9  -6   6        1.66        2.34      0.78 o 
  10  -6   6        0.19       -0.67      0.67 o 
  11  -6   6        1.92        0.16      1.65 o 
 -11  -5   6        3.67        2.87      1.03 o 
 -10  -5   6        1.23        1.40      0.88 o 
  -9  -5   6        7.08        8.57      1.20 o 
  -8  -5   6        2.22        2.74      0.71 o 
  -7  -5   6        0.50        0.48      0.52 o 
  -6  -5   6      106.87      104.99      2.38 o 
  -5  -5   6       66.91       71.51      1.68 o 
  -4  -5   6       98.26       86.29      3.37 o 
  -3  -5   6      127.01      101.60      9.19 o 
  -2  -5   6      282.24      271.32      3.04 o 
  -1  -5   6      177.33      186.48      2.24 o 
   0  -5   6      600.90      620.55      6.80 o 
   1  -5   6      460.21      444.83      3.78 o 
   2  -5   6      517.36      517.57      4.69 o 
   3  -5   6      458.51      452.67      3.76 o 
   4  -5   6       24.33       24.30      0.73 o 
   5  -5   6      143.43      142.07      1.83 o 
   6  -5   6      288.22      294.68      2.96 o 
   7  -5   6        7.09        5.50      0.57 o 
   8  -5   6      126.42      138.98      5.20 o 
   9  -5   6       27.07       33.18      1.24 o 
  10  -5   6        0.18        0.04      0.69 o 
  11  -5   6        2.39        1.89      1.36 o 
 -11  -4   6        1.79        1.67      0.94 o 
 -10  -4   6        8.16        8.39      1.23 o 
  -9  -4   6        1.63        1.40      0.73 o 
  -8  -4   6        3.60        4.24      0.72 o 
  -7  -4   6       21.52       21.45      1.02 o 
  -6  -4   6       45.98       42.56      1.19 o 
  -5  -4   6      477.52      504.53      5.34 o 
  -4  -4   6      682.96      723.63      7.97 o 
  -3  -4   6      108.70      107.28      1.44 o 
  -2  -4   6       78.87       64.47      1.09 o 
  -1  -4   6      152.29      142.89      1.86 o 
   0  -4   6      995.45     1002.11      9.78 o 
   1  -4   6      206.20      224.66      2.19 o 
   2  -4   6     1189.68     1188.42      8.67 o 
   3  -4   6       54.00       52.77      0.76 o 
   4  -4   6      309.97      275.64      2.67 o 
   5  -4   6       96.02       91.16      1.20 o 
   6  -4   6      192.98      189.63      2.44 o 
   7  -4   6      142.78      148.53      3.04 o 
   8  -4   6       51.90       61.22      1.58 o 
   9  -4   6        4.19        5.18      0.72 o 
  10  -4   6        8.40        6.24      1.60 o 
  11  -4   6        0.88        0.73      1.48 o 
 -12  -3   6        0.18        0.28      0.98 o 
 -11  -3   6        5.10        5.04      1.04 o 
 -10  -3   6        5.95        5.24      0.92 o 
  -9  -3   6        1.60        0.62      0.67 o 
  -8  -3   6        7.36        9.40      1.15 o 
  -7  -3   6        9.11        8.52      0.71 o 
  -6  -3   6      227.48      228.96      3.32 o 
  -5  -3   6      302.56      324.51      3.94 o 
  -4  -3   6      159.72      176.34      1.96 o 
  -3  -3   6      631.66      666.13      6.16 o 
  -2  -3   6      121.60      117.61      1.44 o 
  -1  -3   6      455.10      460.83      4.79 o 
   0  -3   6      923.04      969.66      7.77 o 
   1  -3   6      429.89      437.96      3.78 o 
   2  -3   6      369.12      351.22      2.83 o 
   3  -3   6      373.36      368.52      2.99 o 
   4  -3   6      662.18      666.99      5.40 o 
   5  -3   6        4.86        3.98      0.33 o 
   6  -3   6       37.67       36.17      1.14 o 
   7  -3   6      162.92      163.58      4.27 o 
   8  -3   6        1.21        0.71      0.56 o 
   9  -3   6       19.96       22.48      1.83 o 
  10  -3   6        9.87       10.17      1.81 o 
  11  -3   6        0.12       -1.03      1.41 o 
 -12  -2   6        1.48        1.06      1.00 o 
 -11  -2   6       12.26       11.70      1.24 o 
 -10  -2   6        3.30        2.71      0.68 o 
  -9  -2   6        6.30        6.42      0.96 o 
  -8  -2   6        1.84        1.76      0.58 o 
  -7  -2   6      106.98      108.89      2.31 o 
  -6  -2   6       87.99       81.02      1.43 o 
  -5  -2   6      280.64      317.02      3.70 o 
  -4  -2   6      502.40      522.32      4.53 o 
  -3  -2   6      703.23      745.91      6.28 o 
  -2  -2   6     1171.71     1279.23     13.02 o 
  -1  -2   6      201.57      184.39      1.56 o 
   0  -2   6       55.04       51.82      0.70 o 
   1  -2   6     1436.47     1488.12     10.25 o 
   2  -2   6        6.07        5.01      0.20 o 
   3  -2   6     1260.75     1267.92      9.27 o 
   4  -2   6     1138.45     1095.10      8.57 o 
   5  -2   6        1.93        1.71      0.38 o 
   6  -2   6        6.70        7.88      0.64 o 
   7  -2   6        3.67        3.67      0.60 o 
   8  -2   6       37.65       34.10      1.48 o 
   9  -2   6       43.29       48.74      2.38 o 
  10  -2   6        4.47        3.32      1.51 o 
 -13  -1   6        7.54        8.84      1.34 o 
 -12  -1   6       16.82       15.33      1.42 o 
 -11  -1   6        0.18       -0.44      0.89 o 
 -10  -1   6        6.32        5.20      0.73 o 
  -9  -1   6      148.49      160.67      2.94 o 
  -8  -1   6       13.82       14.56      1.27 o 
  -7  -1   6        4.20        4.59      0.43 o 
  -6  -1   6      126.68      120.24      1.89 o 
  -5  -1   6       53.52       51.04      0.97 o 
  -4  -1   6       12.55       15.97      0.44 o 
  -3  -1   6      929.81      973.89      8.92 o 
  -2  -1   6     1785.35     1894.07     14.20 o 
  -1  -1   6      509.36      539.30      4.25 o 
   0  -1   6       11.57        8.52      0.35 o 
   1  -1   6      141.21      140.23      1.08 o 
   2  -1   6      795.49      815.21      5.32 o 
   3  -1   6       81.09       84.03      0.85 o 
   4  -1   6        0.63        0.51      0.24 o 
   5  -1   6      269.09      280.82      3.98 o 
   6  -1   6       16.30       15.94      0.81 o 
   7  -1   6        1.96        1.67      0.65 o 
   8  -1   6       32.41       30.99      1.49 o 
   9  -1   6        3.06        2.65      1.64 o 
  10  -1   6       17.98       18.40      2.21 o 
 -13   0   6       15.74       18.36      1.83 o 
 -12   0   6        0.34       -0.64      1.12 o 
 -11   0   6       15.80       14.71      1.30 o 
 -10   0   6       64.01       66.75      1.74 o 
  -9   0   6        1.28        2.38      0.57 o 
  -8   0   6        4.31        5.55      0.84 o 
  -7   0   6       25.97       29.53      0.70 o 
  -6   0   6      144.47      152.76      1.81 o 
  -5   0   6      407.70      416.71      4.10 o 
  -4   0   6        3.56        5.88      0.20 o 
  -3   0   6      690.66      730.52      5.14 o 
  -2   0   6      505.39      512.49      4.06 o 
  -1   0   6     1600.94     1632.20     11.45 o 
   0   0   6      335.57      339.06      2.26 o 
   1   0   6      278.15      257.01      1.69 o 
   2   0   6      337.45      350.22      2.51 o 
   3   0   6        3.69        3.51      0.27 o 
   4   0   6       64.11       68.85      1.18 o 
   5   0   6       73.70       76.83      1.43 o 
   6   0   6        8.89        9.84      0.72 o 
   7   0   6       15.88       16.71      1.46 o 
   8   0   6        0.52       -0.03      1.41 o 
   9   0   6        5.55        3.51      0.99 o 
  10   0   6        3.75        3.35      1.23 o 
 -13   1   6        2.31        2.92      1.03 o 
 -12   1   6       29.63       30.45      2.01 o 
 -11   1   6       69.41       72.17      2.94 o 
 -10   1   6        3.15        1.66      0.68 o 
  -9   1   6       22.73       23.97      1.13 o 
  -8   1   6      180.31      170.31      3.10 o 
  -7   1   6      129.43      123.21      1.73 o 
  -6   1   6      181.12      181.08      2.06 o 
  -5   1   6       24.64       21.65      0.46 o 
  -4   1   6      121.94      109.32      1.10 o 
  -3   1   6        1.18        2.97      0.36 o 
  -2   1   6        1.23        2.27      0.11 o 
  -1   1   6     1268.95     1314.94      7.77 o 
   0   1   6      848.24      871.55      5.11 o 
   1   1   6       92.22       89.47      0.97 o 
   2   1   6       63.36       60.28      0.68 o 
   3   1   6      293.77      265.08      2.31 o 
   4   1   6       62.70       61.44      1.28 o 
   5   1   6       43.64       43.49      1.22 o 
   6   1   6      107.78      125.11      2.84 o 
   7   1   6       13.50       14.44      1.09 o 
   8   1   6        4.86        4.22      1.25 o 
   9   1   6        1.55        1.08      1.19 o 
 -14   2   6        6.97        7.94      1.29 o 
 -13   2   6       26.30       28.24      1.63 o 
 -12   2   6       45.62       44.64      1.82 o 
 -11   2   6        6.16        6.11      0.77 o 
 -10   2   6      115.01      117.61      2.26 o 
  -9   2   6      132.19      132.47      2.32 o 
  -8   2   6      159.10      146.85      2.17 o 
  -7   2   6      397.46      373.01      4.18 o 
  -6   2   6      174.63      153.34      1.75 o 
  -5   2   6        0.99        1.15      0.24 o 
  -4   2   6       23.42       14.78      0.34 o 
  -3   2   6       38.36       33.39      0.42 o 
  -2   2   6      511.34      522.54      3.21 o 
  -1   2   6       75.83       68.94      0.63 o 
   0   2   6      734.01      767.52      4.84 o 
   1   2   6      174.15      177.34      1.50 o 
   2   2   6       10.55        9.25      0.40 o 
   3   2   6       74.59       74.03      1.15 o 
   4   2   6       63.11       63.82      1.22 o 
   5   2   6       46.90       46.25      2.61 o 
   6   2   6       20.17       23.69      1.53 o 
   7   2   6        0.67       -0.69      0.69 o 
   8   2   6        0.60        0.92      1.21 o 
   9   2   6        1.21        0.79      3.04 o 
 -14   3   6       10.14       11.08      1.83 o 
 -13   3   6        8.39        8.60      1.19 o 
 -12   3   6       18.12       19.83      1.39 o 
 -11   3   6       12.63       12.86      0.92 o 
 -10   3   6       54.80       50.66      1.45 o 
  -9   3   6       50.44       52.08      1.40 o 
  -8   3   6      174.74      177.84      2.43 o 
  -7   3   6      322.22      314.61      3.38 o 
  -6   3   6      420.62      394.60      3.41 o 
  -5   3   6      198.52      206.38      1.80 o 
  -4   3   6      696.06      696.92      4.55 o 
  -3   3   6      100.55      102.57      0.91 o 
  -2   3   6     1120.66     1098.91      6.82 o 
  -1   3   6      927.55      939.04      5.87 o 
   0   3   6      178.24      183.64      1.51 o 
   1   3   6      111.22      112.31      1.29 o 
   2   3   6      169.38      189.67      2.04 o 
   3   3   6       21.27       25.57      0.76 o 
   4   3   6       64.69       64.46      1.46 o 
   5   3   6        3.54        3.91      0.59 o 
   6   3   6        0.23       -0.20      0.65 o 
   7   3   6        0.57        0.07      1.10 o 
   8   3   6        0.31        1.81      1.30 o 
 -14   4   6        3.88        5.14      1.17 o 
 -13   4   6        2.17        1.38      0.93 o 
 -12   4   6        7.44        8.63      1.05 o 
 -11   4   6        5.48        6.66      0.78 o 
 -10   4   6        3.30        3.82      0.74 o 
  -9   4   6       26.68       27.94      0.87 o 
  -8   4   6       74.83       79.72      1.64 o 
  -7   4   6       30.01       33.71      0.78 o 
  -6   4   6      635.96      645.00      5.02 o 
  -5   4   6     1086.46     1085.47      8.34 o 
  -4   4   6      353.33      366.32      2.64 o 
  -3   4   6      382.51      391.85      2.77 o 
  -2   4   6      486.59      509.36      3.35 o 
  -1   4   6        5.56        4.30      0.25 o 
   0   4   6      388.89      389.58      3.62 o 
   1   4   6      344.03      358.02      3.41 o 
   2   4   6       72.99       69.21      1.21 o 
   3   4   6       33.07       31.52      1.04 o 
   4   4   6       10.98        9.97      0.71 o 
   5   4   6        4.74        5.46      0.71 o 
   6   4   6       30.30       32.60      2.12 o 
   7   4   6       30.60       31.24      2.20 o 
   8   4   6        7.65        7.07      1.75 o 
 -14   5   6        0.57        1.38      1.05 o 
 -13   5   6        0.18       -0.12      0.96 o 
 -12   5   6        2.89        0.66      1.00 o 
 -11   5   6      103.01      104.47      2.19 o 
 -10   5   6       60.64       65.35      1.37 o 
  -9   5   6        2.69        3.24      0.48 o 
  -8   5   6       33.82       33.09      0.83 o 
  -7   5   6      197.52      197.53      2.14 o 
  -6   5   6      494.11      448.99      3.85 o 
  -5   5   6      522.56      506.19      4.25 o 
  -4   5   6      906.47      936.05      6.25 o 
  -3   5   6      381.16      373.37      2.92 o 
  -2   5   6      214.86      203.62      1.72 o 
  -1   5   6       97.99       92.75      1.18 o 
   0   5   6      452.98      446.30      4.70 o 
   1   5   6       87.48       76.65      1.64 o 
   2   5   6       67.02       65.74      1.48 o 
   3   5   6        2.50        2.10      0.55 o 
   4   5   6        5.30        5.32      0.67 o 
   5   5   6       34.14       38.62      1.60 o 
   6   5   6       16.89       17.34      1.47 o 
   7   5   6       11.77       12.91      1.75 o 
 -14   6   6        0.12        1.66      1.22 o 
 -13   6   6        6.00        7.58      1.05 o 
 -12   6   6        7.03        6.59      0.76 o 
 -11   6   6       45.61       45.50      1.94 o 
 -10   6   6       16.47       18.23      0.81 o 
  -9   6   6       57.87       56.61      1.18 o 
  -8   6   6       43.09       37.92      1.02 o 
  -7   6   6       77.55       71.23      1.09 o 
  -6   6   6      245.61      239.82      2.69 o 
  -5   6   6      548.35      535.68      4.42 o 
  -4   6   6      201.33      200.24      2.08 o 
  -3   6   6      180.15      172.44      1.93 o 
  -2   6   6      481.14      483.97      4.44 o 
  -1   6   6      297.20      286.64      2.87 o 
   0   6   6        1.11        0.59      0.30 o 
   1   6   6      158.86      156.60      2.52 o 
   2   6   6      102.94      101.46      1.98 o 
   3   6   6       33.22       35.77      1.23 o 
   4   6   6       13.01       12.60      1.13 o 
   5   6   6        5.04        3.69      0.91 o 
   6   6   6        0.43        0.45      1.01 o 
 -14   7   6       11.04        9.10      1.52 o 
 -13   7   6       13.35       13.71      1.57 o 
 -12   7   6        0.49        0.15      0.78 o 
 -11   7   6       43.11       39.09      1.65 o 
 -10   7   6       16.19       16.41      0.88 o 
  -9   7   6       59.46       55.19      1.12 o 
  -8   7   6        0.68        0.20      0.42 o 
  -7   7   6       57.74       58.28      1.23 o 
  -6   7   6       11.36        7.02      0.56 o 
  -5   7   6       65.88       60.44      1.12 o 
  -4   7   6      222.12      212.02      2.51 o 
  -3   7   6      528.22      511.99      5.16 o 
  -2   7   6      577.81      553.56      5.17 o 
  -1   7   6       73.49       74.31      1.35 o 
   0   7   6       21.03       20.95      0.84 o 
   1   7   6       99.12      100.16      2.00 o 
   2   7   6       34.86       37.46      1.71 o 
   3   7   6       66.75       70.54      1.78 o 
   4   7   6        9.88        9.96      1.37 o 
   5   7   6        1.40        5.25      1.21 o 
 -14   8   6        4.64        3.80      1.31 o 
 -13   8   6        1.23        0.14      2.40 o 
 -12   8   6        2.42        2.48      1.06 o 
 -11   8   6        0.56        0.56      0.80 o 
 -10   8   6        5.11        7.07      0.84 o 
  -9   8   6       18.36       20.52      0.92 o 
  -8   8   6       85.28       85.27      1.85 o 
  -7   8   6        0.59        1.45      0.53 o 
  -6   8   6        1.29        1.54      0.48 o 
  -5   8   6      145.93      145.77      1.98 o 
  -4   8   6      156.85      151.41      2.03 o 
  -3   8   6      205.59      194.71      2.42 o 
  -2   8   6       17.87       19.43      0.82 o 
  -1   8   6       79.79       79.00      1.48 o 
   0   8   6       53.44       50.82      1.98 o 
   1   8   6        3.00        1.62      0.74 o 
   2   8   6        5.59        5.58      0.90 o 
   3   8   6       15.86       13.52      1.27 o 
   4   8   6        3.32        2.26      1.67 o 
 -14   9   6        0.45        0.67      1.20 o 
 -13   9   6        1.76        2.30      1.18 o 
 -12   9   6       11.09       10.91      1.39 o 
 -11   9   6       58.32       57.67      2.13 o 
 -10   9   6       13.41       15.21      0.99 o 
  -9   9   6       13.71       13.73      0.85 o 
  -8   9   6       33.39       37.05      1.26 o 
  -7   9   6      127.40      119.91      2.21 o 
  -6   9   6      192.61      193.07      2.95 o 
  -5   9   6        7.83        7.34      0.53 o 
  -4   9   6      108.39      108.33      1.92 o 
  -3   9   6       63.24       66.35      1.48 o 
  -2   9   6       24.61       23.14      0.88 o 
  -1   9   6       36.15       36.44      1.15 o 
   0   9   6        7.78        7.14      0.91 o 
   1   9   6       15.01       14.90      1.19 o 
   2   9   6        7.39        6.79      1.05 o 
   3   9   6        1.04        0.75      1.09 o 
 -13  10   6        5.19        5.44      1.34 o 
 -12  10   6       14.12       13.93      1.51 o 
 -11  10   6       30.91       31.65      1.63 o 
 -10  10   6        7.47        9.54      0.96 o 
  -9  10   6       26.31       29.22      1.17 o 
  -8  10   6       35.87       37.51      1.24 o 
  -7  10   6       15.13       15.18      0.85 o 
  -6  10   6       22.95       25.13      1.04 o 
  -5  10   6       28.64       31.31      1.23 o 
  -4  10   6       21.37       20.51      1.00 o 
  -3  10   6       12.57       12.09      0.82 o 
  -2  10   6       60.93       59.45      1.51 o 
  -1  10   6       18.37       15.08      1.02 o 
   0  10   6       38.70       38.89      1.67 o 
   1  10   6       22.39       18.64      1.72 o 
   2  10   6       10.37       11.94      1.52 o 
 -13  11   6       31.72       31.27      2.07 o 
 -12  11   6       19.01       20.32      1.70 o 
 -11  11   6        1.75        0.57      0.71 o 
 -10  11   6       44.28       47.05      1.57 o 
  -9  11   6       32.70       36.23      1.29 o 
  -8  11   6       16.86       16.37      1.40 o 
  -7  11   6       13.83       14.81      1.31 o 
  -6  11   6       27.51       30.31      1.43 o 
  -5  11   6       13.51       10.84      0.94 o 
  -4  11   6        0.40        0.72      0.58 o 
  -3  11   6       20.21       20.98      1.09 o 
  -2  11   6       65.05       67.95      2.12 o 
  -1  11   6       15.68       15.36      1.10 o 
   0  11   6        9.42        8.20      1.70 o 
   1  11   6        0.85        0.24      2.00 o 
 -12  12   6        7.18        5.87      1.26 o 
 -11  12   6        8.79        8.11      1.42 o 
 -10  12   6       13.70       15.97      1.72 o 
  -9  12   6       21.01       18.30      1.71 o 
  -8  12   6      107.79      112.60      3.08 o 
  -7  12   6      127.27      132.88      3.39 o 
  -6  12   6       32.13       34.41      1.80 o 
  -5  12   6       11.61       11.70      1.15 o 
  -4  12   6       60.97       58.46      2.02 o 
  -3  12   6       43.14       50.15      2.24 o 
  -2  12   6       10.73        9.14      1.40 o 
  -1  12   6       15.88       18.28      1.96 o 
 -11  13   6       11.19       11.04      1.64 o 
 -10  13   6       13.24       12.10      1.73 o 
  -9  13   6       28.74       23.47      2.02 o 
  -8  13   6       32.72       31.08      4.75 o 
  -7  13   6       33.45       31.13      2.19 o 
  -6  13   6       50.06       50.86      2.85 o 
  -5  13   6       86.08       91.53      2.99 o 
  -4  13   6       22.76       22.10      1.72 o 
  -3  13   6        1.70        2.68      1.22 o 
  -8  14   6        0.89        0.08      1.34 o 
  -7  14   6       14.38       17.44      5.28 o 
  -6  14   6       53.12       64.18      4.67 o 
   3 -15   7       11.54        9.41      1.29 o 
   4 -15   7       26.95       22.72      1.66 o 
   5 -15   7       21.90       19.96      2.50 o 
  -1 -14   7        1.91        1.11      1.22 o 
   0 -14   7        2.87        2.12      0.64 o 
   1 -14   7        5.61        6.46      0.85 o 
   2 -14   7       16.23       13.68      1.05 o 
   3 -14   7        7.04        7.91      0.86 o 
   4 -14   7        0.23        0.11      0.68 o 
   5 -14   7        2.27        1.49      0.78 o 
   6 -14   7        7.28        6.27      0.94 o 
   7 -14   7       15.10       13.25      1.24 o 
  -2 -13   7        0.48        0.12      0.86 o 
  -1 -13   7        6.03        7.91      0.81 o 
   0 -13   7       11.61       11.75      0.84 o 
   1 -13   7       21.66       21.41      1.03 o 
   2 -13   7        9.06       10.34      1.27 o 
   3 -13   7        0.59       -0.47      0.57 o 
   4 -13   7        2.84        1.85      0.66 o 
   5 -13   7       14.78       13.87      0.91 o 
   6 -13   7       20.59       20.95      1.08 o 
   7 -13   7       20.18       22.45      1.26 o 
   8 -13   7        6.81        8.11      1.12 o 
   9 -13   7        4.00        4.58      1.51 o 
  -4 -12   7        1.03       -0.19      0.88 o 
  -3 -12   7        3.33        3.88      0.84 o 
  -2 -12   7        0.63        0.69      0.71 o 
  -1 -12   7        0.92        0.52      0.66 o 
   0 -12   7       18.11       20.05      0.90 o 
   1 -12   7        0.58        0.55      0.54 o 
   2 -12   7        3.27        2.90      0.63 o 
   3 -12   7       68.37       66.43      1.32 o 
   4 -12   7       30.13       30.75      1.15 o 
   5 -12   7       38.12       37.58      1.23 o 
   6 -12   7       43.62       46.38      1.41 o 
   7 -12   7        8.80        7.80      0.93 o 
   8 -12   7       21.72       21.22      2.14 o 
   9 -12   7       17.31       20.67      1.72 o 
  -5 -11   7        0.59        0.71      0.79 o 
  -4 -11   7       12.91       12.10      1.04 o 
  -3 -11   7        2.65        2.36      0.69 o 
  -2 -11   7        9.33        9.17      1.54 o 
  -1 -11   7        1.32        1.71      0.73 o 
   0 -11   7        5.05        4.96      0.68 o 
   1 -11   7        4.74        5.37      0.60 o 
   2 -11   7       26.83       31.23      1.01 o 
   3 -11   7       68.68       69.70      1.59 o 
   4 -11   7       60.18       59.09      1.24 o 
   5 -11   7        4.10        4.43      0.57 o 
   6 -11   7        9.11        8.94      0.83 o 
   7 -11   7        8.39        8.23      0.89 o 
   8 -11   7        1.37        0.58      0.69 o 
   9 -11   7       11.64       11.10      1.72 o 
  10 -11   7        9.76        5.46      2.26 o 
  -6 -10   7       13.80       15.03      1.24 o 
  -5 -10   7       25.87       24.05      1.36 o 
  -4 -10   7        5.38        6.02      0.78 o 
  -3 -10   7       42.05       44.56      1.81 o 
  -2 -10   7       47.18       45.79      2.08 o 
  -1 -10   7        7.26        6.77      0.79 o 
   0 -10   7       23.29       26.56      0.83 o 
   1 -10   7       77.74       80.66      1.65 o 
   2 -10   7       24.09       23.16      0.78 o 
   3 -10   7       33.38       35.44      0.93 o 
   4 -10   7       66.18       60.42      1.21 o 
   5 -10   7        4.66        4.44      0.55 o 
   6 -10   7        4.00        5.03      0.55 o 
   7 -10   7       18.79       20.16      0.86 o 
   8 -10   7        3.20        2.99      1.03 o 
   9 -10   7        0.15       -1.02      1.02 o 
  10 -10   7        3.29        2.00      2.02 o 
  -7  -9   7       28.88       33.28      1.56 o 
  -6  -9   7       39.39       37.01      4.50 o 
  -5  -9   7       20.19       23.19      5.23 o 
  -4  -9   7       27.89       31.40      1.63 o 
  -3  -9   7       37.26       37.72      1.45 o 
  -2  -9   7       26.65       28.27      1.00 o 
  -1  -9   7       21.32       24.48      0.97 o 
   0  -9   7       66.53       65.02      1.33 o 
   1  -9   7      104.11      112.05      1.85 o 
   2  -9   7       30.45       33.42      0.86 o 
   3  -9   7        5.38        5.57      0.45 o 
   4  -9   7       56.75       53.48      1.10 o 
   5  -9   7      148.64      148.54      2.01 o 
   6  -9   7       27.87       27.29      1.79 o 
   7  -9   7       57.12       59.73      1.40 o 
   8  -9   7       72.36       81.51      2.44 o 
   9  -9   7        7.68        6.42      1.40 o 
  10  -9   7        1.27        0.53      1.29 o 
  11  -9   7        0.82        3.83      2.11 o 
  -8  -8   7       28.40       29.96      1.52 o 
  -7  -8   7       26.64       25.39      1.30 o 
  -6  -8   7       20.97       21.46      1.11 o 
  -5  -8   7       59.50       71.38      2.91 o 
  -4  -8   7       49.17       48.82      1.87 o 
  -3  -8   7       10.35       13.26      1.08 o 
  -2  -8   7        0.75       -0.29      0.62 o 
  -1  -8   7      155.61      146.86      2.48 o 
   0  -8   7        9.89        9.88      0.67 o 
   1  -8   7        0.59        0.84      0.36 o 
   2  -8   7      270.01      265.61      2.99 o 
   3  -8   7        4.10        5.39      0.43 o 
   4  -8   7       16.03       16.27      0.70 o 
   5  -8   7      246.30      239.77      2.96 o 
   6  -8   7       71.08       70.49      1.42 o 
   7  -8   7       53.38       55.34      1.34 o 
   8  -8   7       31.01       32.71      1.42 o 
   9  -8   7       15.15       16.85      1.72 o 
  10  -8   7        4.58        6.05      1.50 o 
  11  -8   7        2.34        1.34      1.08 o 
  -9  -7   7       15.41       16.70      1.53 o 
  -8  -7   7       22.71       23.22      2.47 o 
  -7  -7   7        8.43       11.16      0.87 o 
  -6  -7   7       16.48       13.39      2.07 o 
  -5  -7   7       46.58       21.64      2.10 o 
  -4  -7   7       19.88       23.52      1.08 o 
  -3  -7   7       34.98       35.54      1.25 o 
  -2  -7   7      280.05      252.49      3.98 o 
  -1  -7   7      153.62      160.30      2.56 o 
   0  -7   7       34.07       33.39      1.04 o 
   1  -7   7      117.62      115.67      1.50 o 
   2  -7   7       60.01       61.51      0.99 o 
   3  -7   7      479.77      458.76      4.83 o 
   4  -7   7      151.67      144.92      2.11 o 
   5  -7   7        9.70        8.32      0.55 o 
   6  -7   7      185.50      185.75      2.53 o 
   7  -7   7        1.61        1.38      0.58 o 
   8  -7   7        1.97        0.67      0.90 o 
   9  -7   7       36.45       41.07      2.30 o 
  10  -7   7       11.33       12.10      1.31 o 
  11  -7   7        2.80        4.12      1.25 o 
 -10  -6   7        3.19        3.13      0.92 o 
  -9  -6   7        3.57        4.58      0.87 o 
  -8  -6   7        2.23        2.40      0.71 o 
  -7  -6   7        9.70       11.85      1.08 o 
  -6  -6   7        0.36        0.27      0.84 o 
  -5  -6   7        8.86        9.30      2.18 o 
  -4  -6   7       78.73       76.45      1.76 o 
  -3  -6   7      205.61      208.86      2.97 o 
  -2  -6   7      157.43      161.14      2.30 o 
  -1  -6   7      122.03      119.71      1.87 o 
   0  -6   7      620.28      620.39      7.37 o 
   1  -6   7       29.30       27.46      0.80 o 
   2  -6   7       51.33       53.07      0.91 o 
   3  -6   7      870.59      816.57      7.73 o 
   4  -6   7      156.90      162.31      2.11 o 
   5  -6   7       59.75       57.24      1.17 o 
   6  -6   7       25.39       23.94      0.77 o 
   7  -6   7       17.27       17.72      1.39 o 
   8  -6   7       72.18       75.75      4.77 o 
   9  -6   7       10.97       10.55      1.50 o 
  10  -6   7       10.43       12.15      1.19 o 
 -11  -5   7        1.06        0.01      0.89 o 
 -10  -5   7       14.68       17.02      1.32 o 
  -9  -5   7        0.18       -0.64      0.67 o 
  -8  -5   7        2.14        1.77      0.65 o 
  -7  -5   7        2.26        2.06      0.55 o 
  -6  -5   7       16.45       18.62      2.66 o 
  -5  -5   7       22.41       22.61      1.14 o 
  -4  -5   7       13.04       12.84      0.73 o 
  -3  -5   7      100.64      105.98      1.62 o 
  -2  -5   7       60.43       61.24      1.17 o 
  -1  -5   7       15.04       15.39      0.51 o 
   0  -5   7      384.75      390.46      3.95 o 
   1  -5   7      420.94      410.54      3.85 o 
   2  -5   7      107.41      112.50      1.35 o 
   3  -5   7       39.37       31.43      0.70 o 
   4  -5   7      188.99      194.36      2.19 o 
   5  -5   7      115.77      107.73      1.52 o 
   6  -5   7       36.39       38.08      1.27 o 
   7  -5   7      267.13      272.91      4.13 o 
   8  -5   7       18.22       19.40      1.15 o 
   9  -5   7        3.23        3.06      0.90 o 
  10  -5   7       17.53       20.48      1.09 o 
  11  -5   7        9.00        6.40      1.66 o 
 -11  -4   7       24.61       24.52      2.23 o 
 -10  -4   7        8.17        9.00      1.06 o 
  -9  -4   7        3.47        2.92      0.87 o 
  -8  -4   7        4.94        7.05      0.78 o 
  -7  -4   7       17.80       15.98      0.90 o 
  -6  -4   7      176.19      185.49      2.84 o 
  -5  -4   7       14.56       18.24      0.80 o 
  -4  -4   7       72.67       74.55      1.18 o 
  -3  -4   7       34.26       30.82      0.66 o 
  -2  -4   7        5.75        3.36      0.29 o 
  -1  -4   7      528.77      530.49      5.42 o 
   0  -4   7      123.34      117.69      1.32 o 
   1  -4   7      782.45      799.53      7.02 o 
   2  -4   7      185.92      188.61      2.21 o 
   3  -4   7       51.06       44.08      0.78 o 
   4  -4   7      167.68      162.66      1.92 o 
   5  -4   7      101.79      103.60      1.34 o 
   6  -4   7      142.02      143.08      2.69 o 
   7  -4   7       48.65       48.52      1.38 o 
   8  -4   7        1.29        0.49      0.61 o 
   9  -4   7        9.31        8.94      0.85 o 
  10  -4   7        0.67        1.18      1.33 o 
 -12  -3   7       25.12       27.26      1.71 o 
 -11  -3   7       11.38       11.49      1.23 o 
 -10  -3   7        2.17        1.55      0.79 o 
  -9  -3   7       62.53       65.68      2.01 o 
  -8  -3   7       27.33       30.22      1.28 o 
  -7  -3   7        1.53        0.77      0.50 o 
  -6  -3   7        6.31        8.52      0.60 o 
  -5  -3   7      103.66      100.14      1.58 o 
  -4  -3   7      121.79      117.61      1.27 o 
  -3  -3   7       82.57       78.80      0.97 o 
  -2  -3   7      519.78      540.90      5.46 o 
  -1  -3   7       92.06       96.71      1.08 o 
   0  -3   7      164.74      161.76      1.50 o 
   1  -3   7      341.61      331.23      2.99 o 
   2  -3   7      551.33      520.51      4.29 o 
   3  -3   7      824.76      817.77      6.78 o 
   4  -3   7       14.75       14.46      0.48 o 
   5  -3   7      112.33      121.83      1.77 o 
   6  -3   7       57.76       54.40      1.57 o 
   7  -3   7        1.49        1.47      0.58 o 
   8  -3   7       63.52       66.96      1.70 o 
   9  -3   7        1.93        2.02      0.88 o 
  10  -3   7        0.14        1.29      1.48 o 
 -12  -2   7        3.45        3.30      1.06 o 
 -11  -2   7        7.39        6.36      1.06 o 
 -10  -2   7       97.10       97.18      2.65 o 
  -9  -2   7       49.68       51.01      2.05 o 
  -8  -2   7       15.40       15.32      0.95 o 
  -7  -2   7       81.07       87.41      1.76 o 
  -6  -2   7       78.76       77.99      1.55 o 
  -5  -2   7       40.84       43.69      0.96 o 
  -4  -2   7       70.75       77.44      1.04 o 
  -3  -2   7      562.83      562.80      5.21 o 
  -2  -2   7       41.63       51.64      0.67 o 
  -1  -2   7        2.45        2.75      0.24 o 
   0  -2   7      237.18      243.50      2.15 o 
   1  -2   7       92.36       84.36      1.21 o 
   2  -2   7      511.37      481.67      3.80 o 
   3  -2   7      248.92      246.26      2.34 o 
   4  -2   7       56.38       56.22      0.88 o 
   5  -2   7       56.00       58.42      1.86 o 
   6  -2   7        0.90       -0.17      0.50 o 
   7  -2   7       11.57       13.05      0.85 o 
   8  -2   7       22.25       23.66      1.31 o 
   9  -2   7       14.39       15.97      2.06 o 
  10  -2   7       13.26       15.74      2.14 o 
 -13  -1   7        2.32        3.14      1.29 o 
 -12  -1   7        1.39        0.72      0.91 o 
 -11  -1   7       74.72       73.84      2.40 o 
 -10  -1   7       28.90       29.37      1.65 o 
  -9  -1   7       36.62       39.68      1.25 o 
  -8  -1   7      186.67      192.42      2.98 o 
  -7  -1   7       49.59       51.44      1.23 o 
  -6  -1   7        1.88        2.57      0.29 o 
  -5  -1   7      461.81      479.80      5.71 o 
  -4  -1   7      337.92      333.96      3.06 o 
  -3  -1   7       92.79       84.30      0.86 o 
  -2  -1   7        8.01        6.37      0.25 o 
  -1  -1   7      182.89      195.85      1.78 o 
   0  -1   7       10.66       10.33      0.30 o 
   1  -1   7      114.66      102.51      0.99 o 
   2  -1   7      104.68      109.32      1.17 o 
   3  -1   7      191.83      187.28      1.68 o 
   4  -1   7       56.10       59.44      1.24 o 
   5  -1   7        0.39       -0.22      0.40 o 
   6  -1   7       21.17       21.10      0.93 o 
   7  -1   7        3.79        3.03      0.71 o 
   8  -1   7        1.70        2.50      1.11 o 
   9  -1   7       21.22       21.21      3.13 o 
  10  -1   7        2.84        2.31      1.59 o 
 -13   0   7        2.68        1.87      1.33 o 
 -12   0   7       30.27       30.50      2.00 o 
 -11   0   7        7.52        9.30      1.01 o 
 -10   0   7       25.27       24.09      1.22 o 
  -9   0   7      125.90      130.48      3.84 o 
  -8   0   7        5.28        8.05      0.70 o 
  -7   0   7      233.75      243.74      3.46 o 
  -6   0   7      606.11      608.67      5.86 o 
  -5   0   7      137.66      131.20      1.55 o 
  -4   0   7      101.12       87.89      0.92 o 
  -3   0   7      169.66      147.98      1.51 o 
  -2   0   7      211.21      225.47      1.91 o 
  -1   0   7       79.19       59.42      0.69 o 
   0   0   7       54.20       55.64      0.54 o 
   1   0   7      378.93      369.76      2.83 o 
   2   0   7      220.86      196.75      1.81 o 
   3   0   7      229.15      218.54      2.17 o 
   4   0   7       95.38       97.79      1.87 o 
   5   0   7       29.06       30.00      1.10 o 
   6   0   7       71.93       76.96      2.10 o 
   7   0   7       43.43       42.13      2.22 o 
   8   0   7        0.80        1.79      0.90 o 
   9   0   7        0.10       -0.96      1.18 o 
 -13   1   7       12.05       13.14      1.65 o 
 -12   1   7       22.70       21.10      1.42 o 
 -11   1   7       21.87       26.25      1.81 o 
 -10   1   7       37.53       37.69      1.26 o 
  -9   1   7       81.79       76.57      1.65 o 
  -8   1   7      139.44      138.79      2.48 o 
  -7   1   7       85.43       87.15      1.46 o 
  -6   1   7      182.10      169.77      2.01 o 
  -5   1   7       10.16        8.17      0.38 o 
  -4   1   7      232.03      224.92      1.94 o 
  -3   1   7      199.99      196.52      1.57 o 
  -2   1   7        7.63        7.12      0.28 o 
  -1   1   7      319.79      310.84      2.10 o 
   0   1   7      440.66      464.85      2.92 o 
   1   1   7       50.10       43.81      0.60 o 
   2   1   7       94.47       90.13      1.07 o 
   3   1   7       98.23       87.39      1.52 o 
   4   1   7      199.04      207.48      3.26 o 
   5   1   7      109.75      108.60      2.49 o 
   6   1   7       12.34       17.54      1.54 o 
   7   1   7        6.48        7.04      1.33 o 
   8   1   7        3.04        3.58      1.32 o 
   9   1   7        0.28       -0.26      0.96 o 
 -14   2   7       15.80       13.71      2.23 o 
 -13   2   7       13.33       15.72      1.35 o 
 -12   2   7        6.66        5.54      0.99 o 
 -11   2   7        7.55        8.36      0.84 o 
 -10   2   7       45.26       47.64      1.41 o 
  -9   2   7       33.05       30.01      0.99 o 
  -8   2   7      142.74      137.19      2.10 o 
  -7   2   7      148.44      155.19      2.12 o 
  -6   2   7      119.26      110.72      1.63 o 
  -5   2   7       50.29       57.24      0.80 o 
  -4   2   7      153.20      154.80      1.47 o 
  -3   2   7      457.62      443.71      2.97 o 
  -2   2   7     2255.86     2207.96     13.53 o 
  -1   2   7      163.82      172.62      1.31 o 
   0   2   7       92.59       97.73      0.89 o 
   1   2   7      171.11      189.52      1.82 o 
   2   2   7       14.67       20.02      0.68 o 
   3   2   7       50.58       46.68      1.26 o 
   4   2   7      176.29      166.76      2.81 o 
   5   2   7       24.41       21.22      1.58 o 
   6   2   7        3.08        2.26      1.09 o 
   7   2   7        0.45       -0.12      1.07 o 
   8   2   7        6.33        7.82      1.91 o 
 -14   3   7       11.12        9.47      1.30 o 
 -13   3   7        4.17        4.94      1.06 o 
 -12   3   7        0.31        0.53      0.80 o 
 -11   3   7        0.33        0.29      0.62 o 
 -10   3   7        1.16        0.05      0.53 o 
  -9   3   7        2.40        1.11      0.47 o 
  -8   3   7      266.72      255.52      5.32 o 
  -7   3   7       33.47       39.66      1.24 o 
  -6   3   7       39.52       51.28      0.85 o 
  -5   3   7      296.14      280.07      2.56 o 
  -4   3   7      252.42      247.20      2.18 o 
  -3   3   7      921.97      924.06      6.66 o 
  -2   3   7      981.92      978.49      6.67 o 
  -1   3   7      281.86      284.43      2.09 o 
   0   3   7      456.72      471.11      3.95 o 
   1   3   7       18.41       22.76      0.69 o 
   2   3   7      203.77      209.01      2.89 o 
   3   3   7      100.39       98.58      1.95 o 
   4   3   7        1.91        1.11      0.63 o 
   5   3   7       39.25       38.72      1.64 o 
   6   3   7       36.79       37.11      2.41 o 
   7   3   7        4.69        7.27      1.50 o 
   8   3   7        2.62        3.87      1.91 o 
 -14   4   7        0.13        1.46      1.05 o 
 -13   4   7       13.83       14.26      1.30 o 
 -12   4   7       12.02       13.13      1.20 o 
 -11   4   7        1.31        2.23      0.70 o 
 -10   4   7        2.63        2.93      0.63 o 
  -9   4   7       11.27       13.68      0.83 o 
  -8   4   7        2.03        1.35      0.39 o 
  -7   4   7        1.26        0.71      0.31 o 
  -6   4   7      259.22      255.48      2.71 o 
  -5   4   7      388.62      384.00      3.53 o 
  -4   4   7      144.78      149.16      1.49 o 
  -3   4   7       45.56       43.70      0.71 o 
  -2   4   7       45.70       47.77      0.86 o 
  -1   4   7      801.21      795.32      6.30 o 
   0   4   7      134.36      128.67      1.61 o 
   1   4   7      179.25      178.05      2.63 o 
   2   4   7      131.16      119.94      1.99 o 
   3   4   7        0.97        0.86      0.55 o 
   4   4   7       26.91       25.86      1.34 o 
   5   4   7       55.65       55.56      7.52 o 
   6   4   7       54.31       60.39      3.74 o 
   7   4   7       16.71       16.46      2.52 o 
 -14   5   7        2.04        2.27      1.07 o 
 -13   5   7       11.29       11.10      1.33 o 
 -12   5   7       76.03       76.76      2.37 o 
 -11   5   7       87.17       90.54      1.98 o 
 -10   5   7       18.97       21.10      0.85 o 
  -9   5   7        1.22        0.87      0.44 o 
  -8   5   7       78.44       74.08      1.31 o 
  -7   5   7      391.94      347.90      3.57 o 
  -6   5   7      149.27      142.65      1.70 o 
  -5   5   7        1.14        0.78      0.27 o 
  -4   5   7      165.77      164.93      1.66 o 
  -3   5   7       18.85       18.07      0.61 o 
  -2   5   7        1.10        0.89      0.28 o 
  -1   5   7      208.22      203.58      2.28 o 
   0   5   7      359.27      353.69      3.78 o 
   1   5   7      247.41      240.52      3.28 o 
   2   5   7        3.22        2.89      0.63 o 
   3   5   7       35.55       41.13      1.48 o 
   4   5   7       22.02       19.83      1.15 o 
   5   5   7        1.42        1.66      1.17 o 
   6   5   7        6.02        8.77      1.58 o 
 -14   6   7       11.49       14.18      1.37 o 
 -13   6   7        7.46        8.44      1.10 o 
 -12   6   7       33.17       33.05      1.39 o 
 -11   6   7       16.51       18.97      0.95 o 
 -10   6   7        5.89        6.83      0.64 o 
  -9   6   7        1.14        1.03      0.44 o 
  -8   6   7       12.49       12.56      0.98 o 
  -7   6   7        3.10        3.11      0.38 o 
  -6   6   7       38.32       35.02      0.85 o 
  -5   6   7      173.86      168.44      2.10 o 
  -4   6   7       48.92       53.52      1.06 o 
  -3   6   7      305.30      312.53      3.40 o 
  -2   6   7      157.65      152.87      2.00 o 
  -1   6   7       54.98       55.54      1.11 o 
   0   6   7      173.55      169.31      2.18 o 
   1   6   7      135.17      142.57      2.73 o 
   2   6   7       74.30       81.49      2.01 o 
   3   6   7       48.80       45.96      1.58 o 
   4   6   7        0.74       -0.31      0.87 o 
   5   6   7        1.61        0.45      1.23 o 
   6   6   7        1.17        2.56      2.47 o 
 -14   7   7       10.87       10.18      2.17 o 
 -13   7   7        7.76        6.98      1.35 o 
 -12   7   7        1.35        1.79      1.06 o 
 -11   7   7        9.37        8.54      0.81 o 
 -10   7   7       33.46       34.79      1.30 o 
  -9   7   7       76.58       74.65      1.54 o 
  -8   7   7        0.77        1.21      0.44 o 
  -7   7   7      105.02       91.00      1.61 o 
  -6   7   7       58.09       57.14      1.35 o 
  -5   7   7       32.03       34.51      0.97 o 
  -4   7   7       11.00        9.06      0.59 o 
  -3   7   7      316.11      320.45      3.55 o 
  -2   7   7       32.56       33.93      1.03 o 
  -1   7   7       35.71       35.04      1.15 o 
   0   7   7        9.93        9.97      0.82 o 
   1   7   7       23.11       21.96      1.35 o 
   2   7   7       51.93       53.92      2.09 o 
   3   7   7       13.90       14.77      1.38 o 
   4   7   7       11.69       12.78      1.40 o 
   5   7   7        6.66        3.52      1.53 o 
 -14   8   7        6.70        7.09      1.41 o 
 -13   8   7        8.70        7.03      1.40 o 
 -12   8   7        6.25        8.46      1.57 o 
 -11   8   7       63.00       59.60      3.51 o 
 -10   8   7       54.97       56.10      1.85 o 
  -9   8   7       64.97       66.98      2.06 o 
  -8   8   7      105.61      108.06      2.04 o 
  -7   8   7       50.98       51.47      1.36 o 
  -6   8   7        8.27       10.57      0.70 o 
  -5   8   7       60.49       60.25      1.32 o 
  -4   8   7      111.73      114.62      1.90 o 
  -3   8   7        1.21        1.85      0.42 o 
  -2   8   7       43.65       44.42      1.35 o 
  -1   8   7       11.94       12.80      1.20 o 
   0   8   7        0.44        0.48      0.57 o 
   1   8   7       11.79       11.61      1.00 o 
   2   8   7       10.44        9.77      1.29 o 
   3   8   7       12.48       13.11      1.44 o 
   4   8   7        5.00        5.05      1.65 o 
 -13   9   7        4.88        3.77      1.27 o 
 -12   9   7       33.58       33.54      1.79 o 
 -11   9   7       22.13       21.37      1.30 o 
 -10   9   7       63.14       62.11      1.89 o 
  -9   9   7       48.41       48.52      1.39 o 
  -8   9   7       46.91       47.10      1.35 o 
  -7   9   7       88.59       86.91      1.87 o 
  -6   9   7       41.08       45.69      1.30 o 
  -5   9   7       35.18       36.57      1.08 o 
  -4   9   7       61.26       64.98      1.71 o 
  -3   9   7       34.62       36.78      1.16 o 
  -2   9   7       40.97       40.74      1.46 o 
  -1   9   7        8.96       10.84      1.22 o 
   0   9   7       53.70       58.88      1.96 o 
   1   9   7       38.67       41.37      1.78 o 
   2   9   7       13.37       14.28      1.50 o 
   3   9   7        2.73        1.61      1.09 o 
 -13  10   7       13.86       12.32      1.86 o 
 -12  10   7       16.25       16.82      1.42 o 
 -11  10   7        7.20        7.55      1.16 o 
 -10  10   7       22.35       23.21      1.51 o 
  -9  10   7        7.48        7.22      0.78 o 
  -8  10   7       22.36       22.90      1.06 o 
  -7  10   7       25.80       29.97      1.14 o 
  -6  10   7       26.57       28.77      1.37 o 
  -5  10   7       13.78       14.28      1.00 o 
  -4  10   7       34.64       38.79      1.42 o 
  -3  10   7       34.43       33.60      1.36 o 
  -2  10   7       41.42       42.88      1.44 o 
  -1  10   7       61.42       63.89      2.39 o 
   0  10   7       35.02       34.33      2.42 o 
   1  10   7        1.60        1.19      1.14 o 
 -12  11   7        4.44        2.66      1.18 o 
 -11  11   7        0.26        1.75      1.04 o 
 -10  11   7        3.31        3.30      0.72 o 
  -9  11   7       65.48       67.75      1.91 o 
  -8  11   7       71.61       74.85      2.03 o 
  -7  11   7       40.06       41.81      1.69 o 
  -6  11   7       39.03       38.61      1.64 o 
  -5  11   7       21.71       23.63      1.23 o 
  -4  11   7       35.35       33.84      1.44 o 
  -3  11   7       50.15       53.72      1.74 o 
  -2  11   7       73.07       73.07      2.25 o 
  -1  11   7       19.61       20.37      1.67 o 
   0  11   7        0.67       -0.19      1.12 o 
 -11  12   7        5.26        4.67      0.92 o 
 -10  12   7        4.97        7.64      1.78 o 
  -9  12   7       24.57       22.88      1.93 o 
  -8  12   7       72.40       80.21      3.76 o 
  -7  12   7       56.25       60.54      2.09 o 
  -6  12   7       39.99       43.10      1.82 o 
  -5  12   7       42.86       49.21      2.62 o 
  -4  12   7       41.50       38.82      2.02 o 
  -3  12   7       55.07       59.62      2.50 o 
  -2  12   7       12.42        9.83      1.58 o 
 -10  13   7        2.27        0.57      1.29 o 
  -9  13   7        0.28       -0.32      1.21 o 
  -8  13   7        0.43        0.79      1.31 o 
  -7  13   7       26.33       27.70      4.95 o 
  -6  13   7       33.95       40.86      4.22 o 
  -5  13   7       17.86       19.10      2.39 o 
  -4  13   7        5.85        7.29      1.36 o 
   0 -14   8        8.04        7.72      1.29 o 
   1 -14   8        8.04        7.90      0.91 o 
   2 -14   8        0.61        0.53      0.74 o 
   3 -14   8        0.17       -0.27      0.66 o 
   4 -14   8        1.06       -0.18      0.72 o 
   5 -14   8        0.73        0.82      0.78 o 
   6 -14   8       20.55       20.10      1.88 o 
  -2 -13   8        1.22        0.50      0.81 o 
  -1 -13   8       12.62       13.15      1.43 o 
   0 -13   8        9.58       10.90      0.97 o 
   1 -13   8        5.53        4.30      0.97 o 
   2 -13   8        5.50        5.04      0.77 o 
   3 -13   8        0.22       -0.56      0.56 o 
   4 -13   8       10.20        8.98      0.82 o 
   5 -13   8       25.48       22.93      1.10 o 
   6 -13   8        7.92        8.19      1.04 o 
   7 -13   8       16.77       17.95      1.30 o 
   8 -13   8       13.75       18.67      1.36 o 
  -4 -12   8        2.58        1.31      0.84 o 
  -3 -12   8        8.54        9.38      0.90 o 
  -2 -12   8       31.29       32.19      1.93 o 
  -1 -12   8        0.49       -0.16      0.50 o 
   0 -12   8        0.86        0.47      0.52 o 
   1 -12   8       22.57       23.41      1.00 o 
   2 -12   8       21.62       19.78      0.98 o 
   3 -12   8       15.30       15.14      0.84 o 
   4 -12   8       36.97       39.87      1.26 o 
   5 -12   8        6.24        4.58      0.70 o 
   6 -12   8        0.55        0.65      0.69 o 
   7 -12   8       12.70       11.64      1.02 o 
   8 -12   8       21.37       21.99      1.38 o 
   9 -12   8       11.31       18.31      2.04 o 
  -4 -11   8       52.95       56.35      2.41 o 
  -3 -11   8       69.55       71.93      2.64 o 
  -2 -11   8       15.79       16.40      1.50 o 
  -1 -11   8       16.00       17.60      1.20 o 
   0 -11   8       12.24       13.43      0.87 o 
   1 -11   8        5.78        7.34      0.67 o 
   2 -11   8       42.65       42.95      1.10 o 
   3 -11   8       46.25       46.36      1.08 o 
   4 -11   8        0.88        0.75      0.49 o 
   5 -11   8        5.28        7.17      0.79 o 
   6 -11   8        0.83        0.28      0.66 o 
   7 -11   8        3.10        4.02      0.80 o 
   8 -11   8        6.23        4.73      0.93 o 
   9 -11   8       19.11       20.20      1.70 o 
  -4 -10   8       45.44       47.54      2.11 o 
  -3 -10   8       27.19       27.43      0.96 o 
  -2 -10   8       59.10       63.47      1.50 o 
  -1 -10   8      103.52      101.13      1.80 o 
   0 -10   8       50.95       52.95      1.20 o 
   1 -10   8        1.44        0.96      0.47 o 
   2 -10   8       50.27       46.33      1.09 o 
   3 -10   8       90.51       85.36      1.43 o 
   4 -10   8        5.74        5.73      0.56 o 
   5 -10   8       31.91       33.10      0.96 o 
   6 -10   8       18.83       18.03      1.02 o 
   7 -10   8       13.12       15.23      1.00 o 
   8 -10   8       17.07       19.40      1.36 o 
   9 -10   8        8.95        8.17      1.52 o 
  10 -10   8        8.32        8.50      4.27 o 
  -7  -9   8       23.89       24.72      1.93 o 
  -6  -9   8       40.12       45.89      4.56 o 
  -4  -9   8       11.99       11.45      1.19 o 
  -3  -9   8       28.75       35.61      2.41 o 
  -2  -9   8       23.37       20.40      0.83 o 
  -1  -9   8       34.50       37.94      1.47 o 
   0  -9   8       18.07       20.00      0.87 o 
   1  -9   8       97.07       95.75      2.45 o 
   2  -9   8        1.48        2.22      0.37 o 
   3  -9   8        0.64        0.83      0.46 o 
   4  -9   8      166.75      163.94      2.33 o 
   5  -9   8       42.09       39.89      1.13 o 
   6  -9   8      113.15      105.72      2.04 o 
   7  -9   8       96.79       99.95      2.09 o 
   8  -9   8        4.02        4.10      1.14 o 
   9  -9   8        9.57        9.51      1.62 o 
  10  -9   8        3.80        4.14      1.87 o 
  -8  -8   8       17.21       17.69      2.88 o 
  -7  -8   8       23.40       21.92      1.48 o 
  -6  -8   8        9.34        8.22      1.39 o 
  -5  -8   8        5.61        6.22      1.64 o 
  -4  -8   8       10.27       10.06      0.89 o 
  -3  -8   8       14.27       12.57      0.96 o 
  -2  -8   8       17.45       19.50      0.88 o 
  -1  -8   8       17.28       17.85      0.84 o 
   0  -8   8      178.60      172.78      2.64 o 
   1  -8   8       86.11       88.86      1.59 o 
   2  -8   8       17.43       15.63      0.56 o 
   3  -8   8       77.98       76.36      1.35 o 
   4  -8   8       85.80       82.93      1.44 o 
   5  -8   8       58.56       56.28      1.36 o 
   6  -8   8       78.48       79.24      1.56 o 
   7  -8   8        0.24        0.09      0.54 o 
   8  -8   8        5.07        4.87      1.14 o 
   9  -8   8       11.73       10.55      1.62 o 
  10  -8   8        5.43        5.75      1.59 o 
  -9  -7   8       17.75       17.81      1.26 o 
  -8  -7   8        4.55        2.61      0.78 o 
  -7  -7   8        4.49        5.76      0.69 o 
  -6  -7   8        8.70        9.28      1.36 o 
  -5  -7   8        2.46        3.60      1.10 o 
  -4  -7   8        1.04        1.54      0.56 o 
  -3  -7   8       46.09       46.83      1.46 o 
  -2  -7   8      169.80      161.18      2.36 o 
  -1  -7   8       94.60       89.41      1.64 o 
   0  -7   8       27.12       31.17      0.96 o 
   1  -7   8       27.54       25.36      0.69 o 
   2  -7   8      321.61      328.26      3.62 o 
   3  -7   8       77.30       70.99      1.36 o 
   4  -7   8       35.07       35.97      1.48 o 
   5  -7   8       84.95       87.49      1.45 o 
   6  -7   8        3.78        3.53      0.53 o 
   7  -7   8       28.84       27.74      1.13 o 
   8  -7   8       25.24       25.35      1.59 o 
   9  -7   8        2.18        1.10      1.27 o 
  10  -7   8       18.67       16.48      1.37 o 
 -10  -6   8        6.69        7.30      1.67 o 
  -9  -6   8        7.50        5.97      0.90 o 
  -8  -6   8       37.28       39.74      2.40 o 
  -7  -6   8        0.30        4.79      1.43 o 
  -6  -6   8        6.35        6.74      1.17 o 
  -5  -6   8       11.67       13.22      1.04 o 
  -4  -6   8       27.18       27.13      0.89 o 
  -3  -6   8       41.09       41.21      1.82 o 
  -2  -6   8        2.82        1.49      0.34 o 
  -1  -6   8       27.39       24.97      0.81 o 
   0  -6   8       22.20       23.57      0.81 o 
   1  -6   8       34.81       35.73      0.81 o 
   2  -6   8      197.79      199.46      2.41 o 
   3  -6   8        4.71        4.30      0.43 o 
   4  -6   8       42.71       45.91      1.16 o 
   5  -6   8       40.55       39.57      0.97 o 
   6  -6   8       40.22       40.19      1.30 o 
   7  -6   8      103.98      111.12      2.44 o 
   8  -6   8       31.87       31.87      2.08 o 
   9  -6   8       13.23       13.71      2.37 o 
  10  -6   8        7.85        8.52      1.13 o 
 -11  -5   8       11.68       12.34      1.67 o 
 -10  -5   8       14.84       16.27      1.28 o 
  -9  -5   8       27.57       27.02      2.24 o 
  -8  -5   8       33.66       29.81      1.55 o 
  -7  -5   8       42.72       40.48      1.33 o 
  -6  -5   8      121.73      136.08      3.84 o 
  -5  -5   8      177.24      179.95      4.28 o 
  -4  -5   8       14.49       13.87      0.94 o 
  -3  -5   8      173.31      167.01      2.56 o 
  -2  -5   8       15.98       16.44      0.57 o 
  -1  -5   8        0.74        0.35      0.23 o 
   0  -5   8        3.95        6.09      0.31 o 
   1  -5   8      240.94      237.46      2.84 o 
   2  -5   8        6.08        8.97      0.59 o 
   3  -5   8        1.87        2.46      0.53 o 
   4  -5   8       22.49       23.04      0.71 o 
   5  -5   8       54.80       47.96      1.05 o 
   6  -5   8      155.93      160.48      2.56 o 
   7  -5   8        4.83        4.16      1.29 o 
   8  -5   8       17.19       15.83      2.70 o 
   9  -5   8       12.15       11.18      1.16 o 
  10  -5   8        0.07        0.25      1.32 o 
 -11  -4   8       21.46       22.85      2.15 o 
 -10  -4   8       29.05       28.68      1.94 o 
  -9  -4   8        9.75       10.82      1.47 o 
  -8  -4   8       41.40       43.60      1.51 o 
  -7  -4   8      286.00      278.64      4.66 o 
  -6  -4   8      136.22      137.20      2.31 o 
  -5  -4   8        8.57        8.46      0.52 o 
  -4  -4   8       23.82       30.09      0.62 o 
  -3  -4   8       37.52       41.47      0.85 o 
  -2  -4   8       25.25       24.32      0.68 o 
  -1  -4   8        1.81        2.69      0.26 o 
   0  -4   8      352.06      345.48      3.27 o 
   1  -4   8        9.10        9.83      0.53 o 
   2  -4   8      102.21       96.31      1.70 o 
   3  -4   8      251.13      244.02      2.60 o 
   4  -4   8        1.34        0.38      0.34 o 
   5  -4   8       50.18       51.07      1.08 o 
   6  -4   8       63.81       63.12      1.41 o 
   7  -4   8        7.23        7.89      0.84 o 
   8  -4   8        3.15        4.18      0.85 o 
   9  -4   8        0.39        0.68      0.68 o 
  10  -4   8        0.08       -0.52      1.09 o 
 -12  -3   8        6.65        8.29      1.23 o 
 -11  -3   8       12.07       11.71      1.34 o 
 -10  -3   8       25.10       24.30      1.39 o 
  -9  -3   8       52.67       53.89      1.82 o 
  -8  -3   8       96.56      101.60      2.39 o 
  -7  -3   8       51.28       57.07      2.27 o 
  -6  -3   8        3.21        3.20      0.47 o 
  -5  -3   8      138.44      135.44      2.63 o 
  -4  -3   8      290.34      309.87      3.23 o 
  -3  -3   8       10.53       11.34      0.70 o 
  -2  -3   8       20.53       16.07      0.71 o 
  -1  -3   8      230.85      219.33      2.36 o 
   0  -3   8       24.65       29.92      0.69 o 
   1  -3   8       30.50       31.13      0.71 o 
   2  -3   8      325.64      319.01      3.00 o 
   3  -3   8      151.74      141.57      1.76 o 
   4  -3   8      104.46       93.44      1.39 o 
   5  -3   8        2.43        2.45      0.48 o 
   6  -3   8        9.58        7.41      0.97 o 
   7  -3   8       52.03       53.10      1.69 o 
   8  -3   8        3.85        3.72      0.74 o 
   9  -3   8        5.86        6.37      1.32 o 
  10  -3   8       10.60       11.52      1.58 o 
 -12  -2   8        1.70        0.77      1.80 o 
 -11  -2   8       13.95       15.94      1.31 o 
 -10  -2   8       40.43       42.81      1.88 o 
  -9  -2   8      172.78      165.92      3.44 o 
  -8  -2   8       11.54       13.97      0.94 o 
  -7  -2   8       35.88       38.61      1.96 o 
  -6  -2   8      378.93      385.53      5.20 o 
  -5  -2   8       96.36       98.56      1.84 o 
  -4  -2   8       98.49       96.96      1.32 o 
  -3  -2   8     1254.12     1244.07     10.72 o 
  -2  -2   8       60.81       61.54      0.90 o 
  -1  -2   8       60.68       61.47      0.95 o 
   0  -2   8       19.67       15.55      0.47 o 
   1  -2   8       55.75       64.13      0.92 o 
   2  -2   8        2.92        2.12      0.32 o 
   3  -2   8       60.28       55.49      0.91 o 
   4  -2   8      168.77      167.70      1.91 o 
   5  -2   8        6.06        4.66      0.54 o 
   6  -2   8        7.54        7.36      0.75 o 
   7  -2   8       20.10       19.47      1.02 o 
   8  -2   8       34.86       37.37      1.66 o 
   9  -2   8       13.76       16.46      1.67 o 
 -13  -1   8        1.34        2.61      1.26 o 
 -12  -1   8        5.64        4.50      1.21 o 
 -11  -1   8       22.24       20.75      2.44 o 
 -10  -1   8       16.06       17.81      1.10 o 
  -9  -1   8       32.34       35.95      1.43 o 
  -8  -1   8      131.64      134.77      2.32 o 
  -7  -1   8      171.18      177.89      3.28 o 
  -6  -1   8      204.78      224.54      2.81 o 
  -5  -1   8      405.43      413.00      4.07 o 
  -4  -1   8      197.37      196.29      1.98 o 
  -3  -1   8      523.12      521.63      4.71 o 
  -2  -1   8      157.96      153.64      1.81 o 
  -1  -1   8       54.23       49.03      0.72 o 
   0  -1   8       93.55      105.55      1.26 o 
   1  -1   8       87.13       77.81      0.99 o 
   2  -1   8      121.35      124.72      1.39 o 
   3  -1   8       56.69       59.45      0.92 o 
   4  -1   8       28.85       30.22      0.79 o 
   5  -1   8       77.07       73.83      1.84 o 
   6  -1   8       34.63       36.60      1.27 o 
   7  -1   8        7.97        7.09      1.00 o 
   8  -1   8       11.55       10.94      1.94 o 
   9  -1   8        2.93        1.08      2.14 o 
 -13   0   8        9.73        8.11      1.18 o 
 -12   0   8       26.00       26.64      1.46 o 
 -11   0   8       14.20       14.42      1.14 o 
 -10   0   8       11.94       11.76      0.83 o 
  -9   0   8       31.81       35.30      1.12 o 
  -8   0   8       27.98       29.85      1.11 o 
  -7   0   8       33.43       38.29      0.92 o 
  -6   0   8      140.93      140.53      1.96 o 
  -5   0   8      213.81      214.88      2.37 o 
  -4   0   8       83.70       89.57      1.17 o 
  -3   0   8       24.23       29.18      0.57 o 
  -2   0   8      509.69      519.04      4.00 o 
  -1   0   8      519.63      507.39      3.95 o 
   0   0   8       52.67       57.81      0.68 o 
   1   0   8      425.77      375.75      3.13 o 
   2   0   8      239.13      234.80      2.14 o 
   3   0   8       26.74       28.31      0.77 o 
   4   0   8       60.86       64.50      1.55 o 
   5   0   8      152.99      155.80      3.27 o 
   6   0   8       92.24       95.87      2.12 o 
   7   0   8        5.37        4.44      1.12 o 
   8   0   8        1.41        1.71      0.95 o 
   9   0   8        0.74        0.30      2.24 o 
 -13   1   8       17.83       16.90      1.37 o 
 -12   1   8       25.24       26.93      1.48 o 
 -11   1   8       30.14       28.96      1.53 o 
 -10   1   8       47.02       44.20      1.38 o 
  -9   1   8        5.31        3.83      0.59 o 
  -8   1   8       94.65       89.86      1.60 o 
  -7   1   8       63.04       63.17      1.37 o 
  -6   1   8       64.55       48.45      0.99 o 
  -5   1   8      131.74      137.47      1.87 o 
  -4   1   8      139.43      141.37      1.54 o 
  -3   1   8       11.82        9.95      0.32 o 
  -2   1   8      610.43      624.48      4.57 o 
  -1   1   8      293.32      299.62      2.53 o 
   0   1   8      368.91      374.93      2.92 o 
   1   1   8        6.11        7.24      0.33 o 
   2   1   8       17.40       21.61      0.68 o 
   3   1   8      275.40      266.77      4.92 o 
   4   1   8       53.28       51.87      2.83 o 
   5   1   8        4.51        4.04      0.83 o 
   6   1   8       10.83       10.68      1.40 o 
   7   1   8        5.72        5.05      1.35 o 
   8   1   8        3.98        5.72      1.11 o 
 -13   2   8        5.70        6.01      1.12 o 
 -12   2   8        6.96        7.83      2.16 o 
 -11   2   8        0.83       -0.50      0.59 o 
 -10   2   8       25.20       29.37      1.70 o 
  -9   2   8       60.41       60.55      1.40 o 
  -8   2   8       48.22       51.46      1.35 o 
  -7   2   8        0.88        1.63      0.42 o 
  -6   2   8       71.71       71.27      1.31 o 
  -5   2   8       76.11       70.81      1.11 o 
  -4   2   8      238.95      258.87      2.36 o 
  -3   2   8     1185.04     1163.64      7.90 o 
  -2   2   8      107.52      104.65      1.07 o 
  -1   2   8      158.03      160.25      1.42 o 
   0   2   8      113.43      115.67      1.27 o 
   1   2   8       17.10       26.51      0.73 o 
   2   2   8      236.96      244.43      3.75 o 
   3   2   8       37.60       35.34      1.79 o 
   4   2   8       49.50       48.92      1.69 o 
   5   2   8       12.16       10.84      2.35 o 
   6   2   8        0.54        0.95      1.36 o 
   7   2   8       10.49       11.27      1.83 o 
   8   2   8        6.33        3.60      2.88 o 
 -14   3   8        6.96        5.49      1.21 o 
 -13   3   8        1.94        2.28      1.01 o 
 -12   3   8        0.21        0.75      0.83 o 
 -11   3   8       21.83       22.79      1.12 o 
 -10   3   8       45.68       44.33      1.40 o 
  -9   3   8       66.17       69.53      1.67 o 
  -8   3   8        0.92        0.13      0.43 o 
  -7   3   8       20.65       20.32      0.73 o 
  -6   3   8       80.83       74.47      1.57 o 
  -5   3   8      117.74      102.11      1.38 o 
  -4   3   8      159.50      159.54      1.75 o 
  -3   3   8      115.81      119.93      1.44 o 
  -2   3   8        2.12        2.60      0.27 o 
  -1   3   8       89.44       90.24      1.09 o 
   0   3   8      152.27      150.72      1.92 o 
   1   3   8      183.56      179.25      3.11 o 
   2   3   8       28.31       24.95      1.23 o 
   3   3   8       37.35       45.00      1.64 o 
   4   3   8       99.56       97.24      3.28 o 
   5   3   8       44.52       45.70      2.35 o 
   6   3   8       32.00       31.57      4.57 o 
   7   3   8        8.24        8.52      2.07 o 
 -14   4   8        5.30        5.56      1.20 o 
 -13   4   8       13.07       15.59      1.36 o 
 -12   4   8      101.09      101.78      3.13 o 
 -11   4   8       70.38       71.39      1.86 o 
 -10   4   8       21.75       22.96      1.00 o 
  -9   4   8       56.06       55.25      1.39 o 
  -8   4   8       24.74       25.13      1.04 o 
  -7   4   8       52.55       52.89      1.12 o 
  -6   4   8        9.84       11.81      0.56 o 
  -5   4   8      179.24      176.52      1.89 o 
  -4   4   8      219.13      214.99      2.09 o 
  -3   4   8      353.06      329.15      2.83 o 
  -2   4   8      143.20      147.01      1.57 o 
  -1   4   8      102.74      106.66      1.43 o 
   0   4   8       64.78       61.88      1.33 o 
   1   4   8       69.24       64.02      1.41 o 
   2   4   8       22.27       20.68      1.15 o 
   3   4   8       35.56       35.05      2.00 o 
   4   4   8       11.67        9.21      1.36 o 
   5   4   8       31.00       35.00      2.28 o 
   6   4   8       17.96       16.68      1.87 o 
 -14   5   8        5.71        4.83      1.18 o 
 -13   5   8       65.67       65.88      3.99 o 
 -12   5   8       57.52       64.97      2.36 o 
 -11   5   8       44.96       47.84      1.40 o 
 -10   5   8       26.91       28.42      1.00 o 
  -9   5   8       18.99       17.99      0.77 o 
  -8   5   8      151.65      138.94      1.95 o 
  -7   5   8       39.16       42.29      1.02 o 
  -6   5   8       45.44       45.32      1.01 o 
  -5   5   8      127.89      125.11      1.58 o 
  -4   5   8       93.85       89.83      1.23 o 
  -3   5   8      141.67      140.08      1.74 o 
  -2   5   8       19.19       21.81      0.78 o 
  -1   5   8        8.51        9.77      0.60 o 
   0   5   8      200.36      206.08      2.76 o 
   1   5   8       96.69      103.69      1.92 o 
   2   5   8       16.39       14.88      4.14 o 
   3   5   8        4.80        3.82      1.19 o 
   4   5   8        1.06        1.98      1.23 o 
   5   5   8        4.66        4.52      1.48 o 
   6   5   8        3.14        3.19      1.45 o 
 -14   6   8       14.27       15.13      1.41 o 
 -13   6   8       13.74       13.46      1.27 o 
 -12   6   8        0.28       -0.12      0.70 o 
 -11   6   8       26.48       23.89      1.00 o 
 -10   6   8       43.60       45.87      1.29 o 
  -9   6   8       29.99       31.81      0.95 o 
  -8   6   8       13.44       16.56      0.71 o 
  -7   6   8       71.75       71.90      1.43 o 
  -6   6   8       15.49       18.37      0.67 o 
  -5   6   8       20.44       22.30      0.79 o 
  -4   6   8      294.55      295.65      3.59 o 
  -3   6   8       32.31       32.01      0.95 o 
  -2   6   8        0.55        0.92      0.44 o 
  -1   6   8      129.66      136.26      2.11 o 
   0   6   8        5.29        5.32      0.60 o 
   1   6   8       42.53       44.99      1.55 o 
   2   6   8       39.49       42.44      1.86 o 
   3   6   8       10.88       11.88      1.62 o 
   4   6   8        9.80        8.87      1.64 o 
   5   6   8        4.36        4.41      1.55 o 
 -14   7   8       12.71       13.82      2.48 o 
 -13   7   8        0.86        0.24      1.79 o 
 -12   7   8       13.82       14.48      1.53 o 
 -11   7   8       41.37       39.71      1.62 o 
 -10   7   8       55.65       54.67      1.48 o 
  -9   7   8       90.41       90.30      3.00 o 
  -8   7   8       45.13       49.88      1.42 o 
  -7   7   8       75.28       76.11      1.47 o 
  -6   7   8       47.28       49.14      1.45 o 
  -5   7   8       57.28       58.17      1.39 o 
  -4   7   8       59.40       62.64      1.34 o 
  -3   7   8       15.86       16.69      0.81 o 
  -2   7   8       37.41       37.76      1.09 o 
  -1   7   8        0.53        0.19      0.57 o 
   0   7   8        3.29        2.23      0.80 o 
   1   7   8       12.54       11.78      1.58 o 
   2   7   8       29.38       30.71      1.72 o 
   3   7   8       24.12       23.98      2.66 o 
   4   7   8        5.68        8.43      1.71 o 
 -13   8   8       12.75       11.11      1.55 o 
 -12   8   8       54.58       58.63      2.57 o 
 -11   8   8       23.32       23.03      1.52 o 
 -10   8   8       55.82       54.68      1.89 o 
  -9   8   8       95.59      101.24      2.38 o 
  -8   8   8       90.62       93.91      1.98 o 
  -7   8   8       35.07       31.83      1.12 o 
  -6   8   8       62.34       65.98      1.55 o 
  -5   8   8      101.92       98.86      1.93 o 
  -4   8   8      106.32      112.82      1.94 o 
  -3   8   8       26.58       28.30      0.98 o 
  -2   8   8        3.46        2.45      0.66 o 
  -1   8   8       13.81       15.31      1.06 o 
   0   8   8       53.49       53.90      2.40 o 
   1   8   8       14.70       13.79      1.20 o 
   2   8   8       15.63       14.26      1.22 o 
   3   8   8        8.69        8.27      1.67 o 
 -13   9   8       12.96       10.97      1.55 o 
 -12   9   8       18.23       19.10      1.71 o 
 -11   9   8       24.02       24.50      1.37 o 
 -10   9   8       16.59       16.47      1.41 o 
  -9   9   8        0.52        0.84      0.57 o 
  -8   9   8        1.05        1.43      0.60 o 
  -7   9   8       12.48       13.59      0.92 o 
  -6   9   8      108.98      105.16      2.07 o 
  -5   9   8       28.72       30.37      1.20 o 
  -4   9   8       32.70       32.53      1.06 o 
  -3   9   8       63.65       61.38      2.19 o 
  -2   9   8       57.96       64.86      1.80 o 
  -1   9   8       53.29       55.72      2.11 o 
   0   9   8       68.08       73.73      2.50 o 
   1   9   8       21.96       24.07      1.77 o 
   2   9   8       10.34        8.99      1.41 o 
 -13  10   8       17.04       20.13      3.04 o 
 -12  10   8        1.21        2.78      1.19 o 
 -11  10   8        4.84        3.32      1.03 o 
 -10  10   8        7.47        8.30      1.01 o 
  -9  10   8        0.42        1.12      0.64 o 
  -8  10   8       17.81       16.40      0.96 o 
  -7  10   8       28.80       29.42      1.18 o 
  -6  10   8        1.59        2.33      0.61 o 
  -5  10   8        5.05        5.70      1.22 o 
  -4  10   8       41.20       42.03      2.13 o 
  -3  10   8       72.13       79.59      2.06 o 
  -2  10   8       67.89       68.15      2.11 o 
  -1  10   8        7.55        6.60      1.24 o 
   0  10   8        3.77        2.73      1.13 o 
 -12  11   8        0.22        0.80      1.15 o 
 -11  11   8        1.12        1.42      1.06 o 
 -10  11   8        9.09        9.71      1.03 o 
  -9  11   8       93.76      100.71      2.66 o 
  -8  11   8       45.53       44.73      1.46 o 
  -7  11   8        0.31        0.23      0.77 o 
  -6  11   8        7.37        7.18      0.99 o 
  -5  11   8       37.55       34.87      1.79 o 
  -4  11   8       31.56       30.66      1.55 o 
  -3  11   8       30.49       31.68      1.87 o 
  -2  11   8       23.04       23.21      1.73 o 
  -1  11   8       10.77       13.19      1.54 o 
 -10  12   8        4.58        1.15      1.21 o 
  -9  12   8       10.30       10.56      2.05 o 
  -8  12   8        1.78        2.45      1.29 o 
  -7  12   8       14.04       12.31      1.65 o 
  -6  12   8        6.51        7.14      1.49 o 
  -5  12   8        3.80        4.59      1.49 o 
  -4  12   8        3.74        4.42      1.20 o 
  -3  12   8        7.02        6.68      1.33 o 
   1 -14   9        6.65        7.01      1.14 o 
   2 -14   9        4.24        5.06      0.89 o 
   3 -14   9        0.15        0.26      0.69 o 
   4 -14   9        4.43        4.06      0.85 o 
   5 -14   9       13.43       12.20      2.06 o 
  -2 -13   9        9.48       10.36      1.13 o 
  -1 -13   9       17.54       18.33      1.31 o 
   0 -13   9       41.14       44.46      1.47 o 
   1 -13   9       14.88       16.43      1.05 o 
   2 -13   9        6.43        7.61      0.84 o 
   3 -13   9       28.90       28.89      1.58 o 
   4 -13   9       11.84       11.32      0.95 o 
   5 -13   9        8.37        8.82      1.51 o 
   6 -13   9       28.22       26.60      2.06 o 
   7 -13   9       11.20        9.92      1.62 o 
  -3 -12   9       10.92        8.60      0.94 o 
  -2 -12   9       31.42       34.85      1.32 o 
  -1 -12   9       19.14       18.27      1.26 o 
   0 -12   9       17.16       15.95      0.86 o 
   1 -12   9       33.43       35.14      1.24 o 
   2 -12   9       27.22       28.72      1.17 o 
   3 -12   9       18.19       18.49      0.92 o 
   4 -12   9        2.40        2.24      0.66 o 
   5 -12   9        1.99        1.29      0.78 o 
   6 -12   9        1.47        0.74      0.82 o 
   7 -12   9        3.59        1.85      0.93 o 
   8 -12   9       15.13       16.57      1.60 o 
  -3 -11   9      101.63      106.61      2.53 o 
  -2 -11   9       20.08       18.27      0.94 o 
  -1 -11   9       11.79       11.15      1.20 o 
   0 -11   9       30.34       34.24      1.09 o 
   1 -11   9       39.21       37.56      1.19 o 
   2 -11   9       51.23       52.48      1.25 o 
   3 -11   9        4.99        5.74      0.67 o 
   4 -11   9       13.51       13.52      1.13 o 
   5 -11   9        0.79        1.67      0.71 o 
   6 -11   9        1.26        1.42      0.73 o 
   7 -11   9       17.93       17.16      1.12 o 
   8 -11   9       14.03       15.13      1.32 o 
  -4 -10   9       41.16       52.23      3.58 o 
  -3 -10   9        1.18        0.74      0.78 o 
  -2 -10   9       16.64       14.87      0.95 o 
  -1 -10   9       36.33       37.95      1.24 o 
   0 -10   9        6.69        5.38      0.64 o 
   1 -10   9       45.94       46.55      1.27 o 
   2 -10   9       25.05       25.69      0.89 o 
   3 -10   9       40.34       41.23      1.06 o 
   4 -10   9       33.85       36.12      1.11 o 
   5 -10   9        3.90        4.65      0.72 o 
   6 -10   9       60.12       61.12      1.71 o 
   7 -10   9       41.28       38.05      1.30 o 
   8 -10   9       10.26        8.17      1.35 o 
   9 -10   9        8.00        6.35      1.42 o 
  -4  -9   9        6.25        6.79      1.68 o 
  -3  -9   9        3.46        4.17      0.83 o 
  -2  -9   9       21.06       20.95      1.02 o 
  -1  -9   9        2.93        1.86      0.59 o 
   0  -9   9       31.13       32.07      0.91 o 
   1  -9   9        8.10        8.18      0.63 o 
   2  -9   9       10.49       10.12      0.69 o 
   3  -9   9       28.33       29.90      0.93 o 
   4  -9   9       11.15       10.44      0.62 o 
   5  -9   9      104.49      104.06      1.85 o 
   6  -9   9       11.22       11.29      0.89 o 
   7  -9   9        0.21       -0.02      0.69 o 
   8  -9   9       19.51       18.84      1.75 o 
   9  -9   9        1.55        1.37      1.39 o 
  -8  -8   9       16.41       17.40      1.42 o 
  -7  -8   9       32.91       35.35      2.32 o 
  -4  -8   9       23.96       27.12      1.45 o 
  -3  -8   9       46.78       45.67      1.58 o 
  -2  -8   9       39.13       42.58      1.14 o 
  -1  -8   9       40.56       38.54      1.14 o 
   0  -8   9       19.01       19.20      1.16 o 
   1  -8   9        0.48       -0.02      0.43 o 
   2  -8   9       36.31       34.60      0.86 o 
   3  -8   9       41.68       38.63      0.91 o 
   4  -8   9       35.55       36.94      1.04 o 
   5  -8   9       11.28       11.59      0.72 o 
   6  -8   9        6.49        6.30      0.62 o 
   7  -8   9        0.73        0.83      0.80 o 
   8  -8   9        3.79        3.15      1.24 o 
   9  -8   9       15.49       11.94      2.59 o 
  -9  -7   9       12.62       13.13      1.10 o 
  -8  -7   9       22.09       24.16      2.07 o 
  -7  -7   9       12.33       13.49      1.61 o 
  -5  -7   9       26.82       30.14      2.64 o 
  -4  -7   9      155.81      154.90      3.39 o 
  -3  -7   9       64.67       69.32      1.83 o 
  -2  -7   9       79.79       79.56      1.54 o 
  -1  -7   9       54.34       54.77      1.31 o 
   0  -7   9       36.77       29.08      0.84 o 
   1  -7   9       17.73       17.98      0.59 o 
   2  -7   9       57.75       60.47      1.05 o 
   3  -7   9       18.70       17.89      0.70 o 
   4  -7   9       37.49       36.96      1.03 o 
   5  -7   9        0.47        0.68      0.45 o 
   6  -7   9       29.10       32.05      0.99 o 
   7  -7   9       14.73       15.32      1.12 o 
   8  -7   9        0.95        0.00      1.21 o 
   9  -7   9       17.16       13.21      1.31 o 
 -10  -6   9       14.35       14.71      1.70 o 
  -9  -6   9        9.92        7.67      0.95 o 
  -8  -6   9       30.15       30.74      1.87 o 
  -7  -6   9       79.51       83.51      3.33 o 
  -6  -6   9       75.70       83.95      3.34 o 
  -5  -6   9       87.07       87.24      4.28 o 
  -4  -6   9      124.71      137.08      3.02 o 
  -3  -6   9       35.89       38.20      1.63 o 
  -2  -6   9        3.18        3.37      0.46 o 
  -1  -6   9        1.46        1.50      0.34 o 
   0  -6   9      119.87      121.83      1.68 o 
   1  -6   9        3.85        2.93      0.36 o 
   2  -6   9      100.27       92.79      1.48 o 
   3  -6   9       38.72       35.33      0.94 o 
   4  -6   9       35.08       30.31      1.09 o 
   5  -6   9       19.18       19.36      0.77 o 
   6  -6   9       67.80       66.93      2.30 o 
   7  -6   9       22.37       21.60      1.48 o 
   8  -6   9        3.20        3.01      0.96 o 
   9  -6   9        2.59        2.38      1.00 o 
 -10  -5   9        6.10        7.80      1.89 o 
  -9  -5   9       32.11       31.78      1.50 o 
  -8  -5   9       37.27       34.97      1.67 o 
  -7  -5   9      119.57      118.22      2.49 o 
  -6  -5   9      344.62      369.63      5.10 o 
  -5  -5   9      110.28      114.60      2.56 o 
  -4  -5   9       27.24       30.33      1.02 o 
  -3  -5   9       35.61       35.60      0.93 o 
  -2  -5   9       35.33       36.81      1.08 o 
  -1  -5   9      285.29      302.65      3.39 o 
   0  -5   9      112.47      108.78      1.66 o 
   1  -5   9        3.24        2.42      0.36 o 
   2  -5   9       19.95       19.77      0.70 o 
   3  -5   9       27.93       24.35      0.81 o 
   4  -5   9        8.52        7.32      0.52 o 
   5  -5   9      119.79      120.53      1.80 o 
   6  -5   9        6.09        4.87      0.80 o 
   7  -5   9        7.53        7.78      1.90 o 
   8  -5   9        4.62        4.20      0.97 o 
   9  -5   9        4.82        5.58      1.08 o 
 -11  -4   9        5.59        6.24      1.36 o 
 -10  -4   9       10.39       13.38      1.17 o 
  -9  -4   9       10.71       11.07      1.01 o 
  -8  -4   9       20.14       22.65      1.18 o 
  -7  -4   9       66.40       70.85      1.87 o 
  -6  -4   9      182.51      183.65      2.92 o 
  -5  -4   9      135.25      147.38      2.71 o 
  -4  -4   9       14.00       13.20      0.64 o 
  -3  -4   9      372.48      372.30      5.02 o 
  -2  -4   9      328.29      320.67      3.83 o 
  -1  -4   9        6.75        8.63      0.38 o 
   0  -4   9      301.66      289.52      3.53 o 
   1  -4   9      508.04      490.97      5.12 o 
   2  -4   9       14.37       12.87      0.58 o 
   3  -4   9        0.67        0.56      0.35 o 
   4  -4   9        9.95        9.14      0.55 o 
   5  -4   9       44.50       41.47      1.23 o 
   6  -4   9       30.28       28.70      1.24 o 
   7  -4   9        9.20        8.90      1.06 o 
   8  -4   9        2.90        2.41      0.91 o 
   9  -4   9        0.35        0.82      0.93 o 
 -11  -3   9       17.99       17.12      1.36 o 
 -10  -3   9        6.10        6.58      1.22 o 
  -9  -3   9       16.97       18.47      1.17 o 
  -8  -3   9       47.05       47.99      1.60 o 
  -7  -3   9       11.08       11.38      0.74 o 
  -6  -3   9        1.76        1.72      0.46 o 
  -5  -3   9      498.30      523.97      6.73 o 
  -4  -3   9      401.30      416.40      7.51 o 
  -3  -3   9       86.28       87.64      1.36 o 
  -2  -3   9      128.40      127.13      1.55 o 
  -1  -3   9      214.64      214.76      2.61 o 
   0  -3   9       28.56       30.79      0.81 o 
   1  -3   9       13.84       15.38      0.57 o 
   2  -3   9      168.15      157.22      1.89 o 
   3  -3   9      115.47      118.00      1.66 o 
   4  -3   9        0.54        0.68      0.40 o 
   5  -3   9        0.69        0.09      0.51 o 
   6  -3   9       25.39       22.51      1.01 o 
   7  -3   9       28.14       29.86      1.21 o 
   8  -3   9       18.83       24.01      1.15 o 
   9  -3   9       31.98       38.94      2.55 o 
 -12  -2   9        4.87        2.29      1.13 o 
 -11  -2   9       13.90       14.52      1.46 o 
 -10  -2   9       17.42       15.69      1.20 o 
  -9  -2   9       78.15       75.08      2.18 o 
  -8  -2   9       51.74       50.38      1.65 o 
  -7  -2   9       22.65       23.79      1.33 o 
  -6  -2   9       77.61       85.32      1.56 o 
  -5  -2   9      250.67      248.28      3.39 o 
  -4  -2   9      407.91      430.80      4.82 o 
  -3  -2   9      260.04      273.99      2.88 o 
  -2  -2   9       79.29       87.04      1.34 o 
  -1  -2   9       55.51       50.17      1.01 o 
   0  -2   9        6.49        3.68      0.40 o 
   1  -2   9      128.19      136.13      1.68 o 
   2  -2   9      178.12      178.88      2.09 o 
   3  -2   9       64.62       64.58      1.08 o 
   4  -2   9       23.33       24.28      0.83 o 
   5  -2   9        1.36        0.20      0.58 o 
   6  -2   9        8.74        6.95      0.92 o 
   7  -2   9       28.57       28.00      1.24 o 
   8  -2   9       24.63       25.31      1.45 o 
   9  -2   9        5.54        3.19      1.40 o 
 -12  -1   9        4.63        4.88      1.00 o 
 -11  -1   9        9.43        9.08      1.13 o 
 -10  -1   9       78.21       76.93      2.81 o 
  -9  -1   9       21.97       24.92      0.96 o 
  -8  -1   9        1.95        1.54      0.53 o 
  -7  -1   9      244.10      248.21      3.12 o 
  -6  -1   9        2.14        3.50      0.38 o 
  -5  -1   9        1.46        2.30      0.33 o 
  -4  -1   9      545.71      559.81      6.45 o 
  -3  -1   9        6.55        7.83      0.71 o 
  -2  -1   9       28.35       31.56      0.84 o 
  -1  -1   9      131.31      123.42      1.79 o 
   0  -1   9      200.00      207.16      2.25 o 
   1  -1   9      330.60      308.08      2.92 o 
   2  -1   9       58.90       64.05      1.06 o 
   3  -1   9       86.92       88.18      1.27 o 
   4  -1   9       93.63      101.49      2.24 o 
   5  -1   9       63.64       69.08      2.57 o 
   6  -1   9       25.37       24.50      1.38 o 
   7  -1   9        7.67        6.69      1.02 o 
   8  -1   9        2.43        1.41      1.24 o 
 -13   0   9        7.78        7.58      1.18 o 
 -12   0   9       18.94       17.67      1.31 o 
 -11   0   9       34.52       34.96      1.59 o 
 -10   0   9       31.76       35.40      2.42 o 
  -9   0   9        6.29        6.73      0.66 o 
  -8   0   9       54.76       58.71      1.26 o 
  -7   0   9        5.00        6.20      0.49 o 
  -6   0   9      131.86      134.90      1.97 o 
  -5   0   9        0.78        2.50      0.36 o 
  -4   0   9      242.29      213.91      2.92 o 
  -3   0   9      191.08      191.71      2.23 o 
  -2   0   9      131.97      136.69      1.50 o 
  -1   0   9       35.86       41.76      0.86 o 
   0   0   9      301.51      284.99      2.80 o 
   1   0   9        0.63        0.91      0.26 o 
   2   0   9       99.54      105.08      1.30 o 
   3   0   9       83.03       80.71      1.47 o 
   4   0   9       39.63       44.17      1.17 o 
   5   0   9       71.02       70.04      1.76 o 
   6   0   9        4.79        5.21      0.78 o 
   7   0   9        5.15        4.37      1.29 o 
   8   0   9        5.56        5.57      1.45 o 
 -13   1   9       13.29       11.41      1.27 o 
 -12   1   9       13.07       10.61      1.37 o 
 -11   1   9        7.21        9.00      1.95 o 
 -10   1   9       18.11       18.88      1.23 o 
  -9   1   9      117.08      115.28      2.96 o 
  -8   1   9      206.80      215.67      2.97 o 
  -7   1   9       12.52       14.14      0.66 o 
  -6   1   9       96.39      100.42      1.66 o 
  -5   1   9       23.77       17.42      0.64 o 
  -4   1   9       77.57       74.92      1.19 o 
  -3   1   9      276.39      273.56      2.60 o 
  -2   1   9       11.79       14.72      0.47 o 
  -1   1   9       46.97       51.12      0.81 o 
   0   1   9        0.76        1.31      0.27 o 
   1   1   9        2.38        1.48      0.33 o 
   2   1   9       40.46       40.16      0.94 o 
   3   1   9       42.54       42.38      1.55 o 
   4   1   9       31.73       29.98      1.41 o 
   5   1   9        0.64        0.08      0.77 o 
   6   1   9        4.45        4.49      0.98 o 
   7   1   9        9.14        7.66      1.16 o 
 -13   2   9        0.13       -0.63      0.91 o 
 -12   2   9        1.45        0.74      0.85 o 
 -11   2   9        6.26        7.43      0.96 o 
 -10   2   9       51.38       53.78      1.55 o 
  -9   2   9      260.23      262.26      3.59 o 
  -8   2   9      131.12      127.58      2.10 o 
  -7   2   9       37.63       43.32      1.11 o 
  -6   2   9       34.38       34.17      1.02 o 
  -5   2   9      182.60      170.14      2.14 o 
  -4   2   9      173.56      166.58      1.82 o 
  -3   2   9        8.62        6.34      0.36 o 
  -2   2   9      198.17      188.92      1.86 o 
  -1   2   9        0.89        0.99      0.25 o 
   0   2   9       10.27        7.63      0.43 o 
   1   2   9       84.21       86.42      1.98 o 
   2   2   9       12.93       11.34      0.91 o 
   3   2   9       32.84       31.62      1.42 o 
   4   2   9       41.48       40.35      1.63 o 
   5   2   9       29.01       28.13      3.17 o 
   6   2   9        8.84        9.93      1.55 o 
   7   2   9        0.58        0.55      1.50 o 
 -13   3   9        8.00        7.86      1.20 o 
 -12   3   9       28.02       30.19      1.59 o 
 -11   3   9       44.61       40.07      1.70 o 
 -10   3   9      118.54      118.06      2.19 o 
  -9   3   9       13.27       16.75      0.85 o 
  -8   3   9       99.28       96.46      1.81 o 
  -7   3   9      384.41      358.10      4.12 o 
  -6   3   9       31.42       29.38      0.78 o 
  -5   3   9       88.36       89.35      1.32 o 
  -4   3   9       60.48       55.73      0.95 o 
  -3   3   9        7.32        6.24      0.41 o 
  -2   3   9       73.41       71.81      0.96 o 
  -1   3   9        4.84        4.17      0.49 o 
   0   3   9       31.71       25.60      1.52 o 
   1   3   9       34.41       36.37      1.27 o 
   2   3   9        2.25        0.28      0.66 o 
   3   3   9       21.62       25.80      2.77 o 
   4   3   9       43.64       45.86      3.82 o 
   5   3   9       30.05       29.60      2.07 o 
   6   3   9        9.06        7.76      1.56 o 
 -14   4   9       15.22       12.30      2.37 o 
 -13   4   9       51.50       51.50      2.70 o 
 -12   4   9       58.95       63.82      2.20 o 
 -11   4   9       78.92       74.60      2.27 o 
 -10   4   9        5.72        5.31      0.70 o 
  -9   4   9       45.22       42.82      1.72 o 
  -8   4   9      194.95      186.15      2.79 o 
  -7   4   9      202.98      197.62      2.44 o 
  -6   4   9      199.20      200.34      2.52 o 
  -5   4   9       50.10       50.15      1.00 o 
  -4   4   9       19.97       19.31      0.65 o 
  -3   4   9        5.57        6.54      0.40 o 
  -2   4   9       30.96       28.34      0.73 o 
  -1   4   9      332.70      333.71      3.92 o 
   0   4   9       45.48       46.42      1.26 o 
   1   4   9        4.07        2.69      0.63 o 
   2   4   9       20.36       20.39      1.82 o 
   3   4   9        0.43        0.27      1.20 o 
   4   4   9        0.84        1.63      1.20 o 
   5   4   9        8.25        9.87      1.60 o 
   6   4   9       12.99       11.85      3.16 o 
 -14   5   9       12.25       13.22      3.04 o 
 -13   5   9       19.38       19.56      1.51 o 
 -12   5   9       14.64       12.60      1.25 o 
 -11   5   9       27.20       29.97      1.56 o 
 -10   5   9       12.67       10.65      0.75 o 
  -9   5   9       45.49       45.16      1.19 o 
  -8   5   9       22.48       26.75      1.18 o 
  -7   5   9      171.90      170.78      2.25 o 
  -6   5   9      210.10      208.75      2.55 o 
  -5   5   9      199.44      198.49      2.23 o 
  -4   5   9      196.86      199.22      2.25 o 
  -3   5   9       46.94       47.06      1.00 o 
  -2   5   9       29.62       30.67      1.50 o 
  -1   5   9      108.48      116.42      1.91 o 
   0   5   9       48.49       51.47      2.88 o 
   1   5   9       37.32       39.88      1.35 o 
   2   5   9        0.27       -0.42      1.01 o 
   3   5   9        0.99        1.06      1.19 o 
   4   5   9        6.62        4.67      1.45 o 
   5   5   9        4.57        6.52      1.53 o 
 -13   6   9        3.43        3.80      1.04 o 
 -12   6   9        6.32        6.14      0.91 o 
 -11   6   9       20.66       21.51      1.24 o 
 -10   6   9       54.29       56.42      1.40 o 
  -9   6   9       45.34       46.10      1.16 o 
  -8   6   9       18.83       18.83      0.79 o 
  -7   6   9       59.91       60.73      1.36 o 
  -6   6   9       85.73       87.10      1.54 o 
  -5   6   9       70.55       70.94      1.90 o 
  -4   6   9       75.83       74.60      1.69 o 
  -3   6   9      172.71      180.08      2.55 o 
  -2   6   9       17.26       17.45      0.79 o 
  -1   6   9        4.27        4.78      0.59 o 
   0   6   9       19.03       20.54      0.92 o 
   1   6   9       24.81       22.58      1.43 o 
   2   6   9       17.89       19.07      2.47 o 
   3   6   9       26.68       27.56      2.15 o 
   4   6   9        9.65        8.97      3.66 o 
 -13   7   9        7.73        7.40      1.41 o 
 -12   7   9       20.29       17.86      1.65 o 
 -11   7   9       39.52       43.27      1.95 o 
 -10   7   9      129.80      134.78      2.59 o 
  -9   7   9       90.38       86.54      1.96 o 
  -8   7   9       39.64       36.97      1.28 o 
  -7   7   9        5.69        8.06      0.64 o 
  -6   7   9       47.55       45.84      1.27 o 
  -5   7   9       72.40       67.95      1.60 o 
  -4   7   9       34.46       37.54      1.10 o 
  -3   7   9       41.80       40.19      1.15 o 
  -2   7   9       25.07       27.76      1.10 o 
  -1   7   9        2.44        2.55      0.72 o 
   0   7   9        8.98        8.35      0.95 o 
   1   7   9       45.35       49.71      2.09 o 
   2   7   9       26.95       25.45      2.13 o 
   3   7   9        5.39        5.13      1.51 o 
 -13   8   9       16.49       15.15      1.71 o 
 -12   8   9       52.88       55.01      5.33 o 
 -11   8   9       20.46       21.01      1.52 o 
 -10   8   9       23.78       25.64      1.37 o 
  -9   8   9       12.38       12.44      1.31 o 
  -8   8   9       12.51       12.73      1.00 o 
  -7   8   9        9.94        9.40      0.75 o 
  -6   8   9       26.29       28.19      1.15 o 
  -5   8   9       57.59       57.91      1.49 o 
  -4   8   9       63.54       56.93      1.38 o 
  -3   8   9        1.08        0.85      0.53 o 
  -2   8   9       42.17       43.92      1.49 o 
  -1   8   9      100.49      105.63      2.54 o 
   0   8   9       49.22       54.05      1.88 o 
   1   8   9       13.41       15.01      1.46 o 
   2   8   9       12.83       14.62      1.94 o 
 -13   9   9       16.62       15.32      1.70 o 
 -12   9   9        8.77       10.96      1.53 o 
 -11   9   9       15.66       15.39      1.57 o 
 -10   9   9        1.32        0.53      0.76 o 
  -9   9   9        1.15        1.46      0.77 o 
  -8   9   9       29.82       28.98      1.45 o 
  -7   9   9        2.54        2.16      0.64 o 
  -6   9   9        3.37        3.11      0.66 o 
  -5   9   9        8.55        8.60      0.80 o 
  -4   9   9        9.78        9.46      0.89 o 
  -3   9   9       21.93       22.19      1.18 o 
  -2   9   9       46.32       48.34      1.81 o 
  -1   9   9       23.08       23.71      1.39 o 
   0   9   9        9.29        8.64      1.31 o 
   1   9   9        7.72        8.37      3.69 o 
 -12  10   9        2.49        1.38      1.19 o 
 -11  10   9       12.35       12.07      1.51 o 
 -10  10   9       24.52       20.69      1.66 o 
  -9  10   9       62.97       68.67      2.27 o 
  -8  10   9        9.72        9.56      0.84 o 
  -7  10   9        8.03        8.07      0.80 o 
  -6  10   9        3.69        3.70      0.69 o 
  -5  10   9        1.04        0.45      0.78 o 
  -4  10   9       25.34       28.04      1.35 o 
  -3  10   9       29.66       31.91      1.43 o 
  -2  10   9        0.23       -0.09      1.02 o 
  -1  10   9        0.68       -0.55      1.04 o 
 -11  11   9       12.21       14.45      2.84 o 
 -10  11   9       70.98       71.44      2.80 o 
  -9  11   9       34.12       36.66      1.62 o 
  -8  11   9        9.53       10.55      1.06 o 
  -7  11   9       12.69       11.93      1.58 o 
  -6  11   9        0.61       -1.23      1.33 o 
  -5  11   9        6.33        7.12      1.95 o 
  -4  11   9        3.88        4.22      1.17 o 
  -3  11   9        4.81        3.00      1.16 o 
  -2  11   9        6.29        5.48      1.72 o 
  -9  12   9        1.74        2.26      1.31 o 
  -8  12   9       15.84       15.93      1.75 o 
  -7  12   9        2.98        2.38      1.82 o 
  -6  12   9        0.42        0.33      1.24 o 
  -5  12   9        0.54       -0.03      1.31 o 
  -1 -13  10        5.81        4.69      1.03 o 
   0 -13  10       35.86       36.48      1.39 o 
   1 -13  10       20.21       19.66      1.12 o 
   2 -13  10       15.10       14.68      1.58 o 
   3 -13  10       16.36       19.26      1.52 o 
   4 -13  10       11.73       10.88      1.23 o 
   5 -13  10       14.44       15.78      1.64 o 
  -3 -12  10        3.28        3.99      0.99 o 
  -2 -12  10        6.51        5.11      0.85 o 
  -1 -12  10       41.42       45.04      1.68 o 
   0 -12  10        1.51        0.83      0.71 o 
   1 -12  10        5.00        3.60      0.72 o 
   2 -12  10       38.13       41.99      1.83 o 
   3 -12  10        9.25        9.02      0.81 o 
   4 -12  10        3.69        3.26      0.78 o 
   5 -12  10        0.16        0.48      0.81 o 
   6 -12  10        0.20       -0.10      0.82 o 
   7 -12  10        4.23        3.13      1.35 o 
  -3 -11  10       22.45       21.92      1.38 o 
  -2 -11  10       41.13       39.29      1.33 o 
  -1 -11  10        2.75        1.78      0.64 o 
   0 -11  10        6.90        7.03      0.65 o 
   1 -11  10       57.80       62.19      1.85 o 
   2 -11  10        7.38        5.20      0.69 o 
   3 -11  10       22.09       23.30      1.25 o 
   4 -11  10        4.62        4.14      0.76 o 
   5 -11  10        4.81        4.22      0.75 o 
   6 -11  10       27.71       28.42      1.43 o 
   7 -11  10        4.79        4.97      1.00 o 
  -3 -10  10        4.14        2.97      0.76 o 
  -2 -10  10        1.98        0.89      0.55 o 
  -1 -10  10       34.19       33.35      1.22 o 
   0 -10  10       58.98       59.38      1.79 o 
   1 -10  10        0.84        1.26      0.52 o 
   2 -10  10        3.63        3.26      0.49 o 
   3 -10  10       16.91       17.14      0.86 o 
   4 -10  10       18.47       16.96      0.91 o 
   5 -10  10       33.24       31.59      1.18 o 
   6 -10  10       22.37       22.40      1.10 o 
   7 -10  10       11.90       11.91      1.45 o 
   8 -10  10        0.09       -0.41      1.81 o 
  -4  -9  10        7.86        7.96      2.06 o 
  -3  -9  10       19.05       20.38      2.50 o 
  -2  -9  10       50.73       54.45      1.62 o 
  -1  -9  10       91.85       86.69      2.15 o 
   0  -9  10        9.24       10.19      0.64 o 
   1  -9  10        5.62        5.84      0.57 o 
   2  -9  10       17.60       19.76      0.73 o 
   3  -9  10        0.46        0.24      0.40 o 
   4  -9  10       16.70       18.22      0.90 o 
   5  -9  10        3.35        3.81      0.74 o 
   6  -9  10        3.86        3.98      0.76 o 
   7  -9  10        3.58        4.12      1.13 o 
   8  -9  10        2.45        3.11      1.26 o 
  -4  -8  10      136.17      139.68      6.04 o 
  -3  -8  10      169.38      167.32      2.85 o 
  -2  -8  10      107.64      106.94      1.99 o 
  -1  -8  10       17.95       20.19      0.76 o 
   0  -8  10       31.75       32.51      1.51 o 
   1  -8  10       88.19       85.77      1.50 o 
   2  -8  10       15.33       18.24      0.64 o 
   3  -8  10       10.64       10.16      0.66 o 
   4  -8  10        4.52        6.18      0.62 o 
   5  -8  10        1.65        1.86      0.64 o 
   6  -8  10        0.18       -0.60      0.60 o 
   7  -8  10        2.45        0.37      1.04 o 
   8  -8  10        9.33       10.79      1.45 o 
  -9  -7  10       11.37       12.46      1.36 o 
  -8  -7  10        7.53        8.40      1.02 o 
  -5  -7  10      129.72      131.87      5.70 o 
  -4  -7  10       52.76       55.21      1.62 o 
  -3  -7  10      173.82      172.37      3.93 o 
  -2  -7  10       95.37      102.27      1.90 o 
  -1  -7  10       13.37       14.43      0.71 o 
   0  -7  10       40.93       41.62      0.95 o 
   1  -7  10        7.52        8.62      0.45 o 
   2  -7  10       84.63       90.25      1.53 o 
   3  -7  10       60.11       60.02      1.29 o 
   4  -7  10        1.65        1.39      0.50 o 
   5  -7  10       26.56       28.66      0.94 o 
   6  -7  10       25.70       25.39      1.46 o 
   7  -7  10        0.26       -0.54      1.01 o 
   8  -7  10       15.15       17.69      1.85 o 
   9  -7  10       20.26       20.77      2.00 o 
  -9  -6  10        3.15        3.86      0.83 o 
  -8  -6  10       13.06       10.79      1.10 o 
  -7  -6  10       75.68       77.83      2.55 o 
  -6  -6  10       37.92       37.42      1.53 o 
  -5  -6  10       33.60       35.67      4.85 o 
  -4  -6  10       92.44      100.00      2.48 o 
  -3  -6  10       55.58       57.67      1.41 o 
  -2  -6  10      153.68      154.88      2.78 o 
  -1  -6  10      116.13      116.57      1.90 o 
   0  -6  10       53.31       55.89      0.99 o 
   1  -6  10       63.05       64.83      1.49 o 
   2  -6  10        3.10        3.63      0.46 o 
   3  -6  10       38.15       42.01      1.09 o 
   4  -6  10       59.73       60.24      1.36 o 
   5  -6  10        2.94        2.25      0.52 o 
   6  -6  10        8.14        7.73      1.47 o 
   7  -6  10        8.26        8.75      1.28 o 
   8  -6  10        0.35       -0.42      0.90 o 
   9  -6  10        0.12        1.20      2.39 o 
 -10  -5  10        0.24        0.83      0.81 o 
  -9  -5  10        2.39        4.50      0.86 o 
  -8  -5  10       59.70       59.09      2.98 o 
  -7  -5  10       32.10       30.95      1.58 o 
  -6  -5  10        3.09        3.34      0.65 o 
  -5  -5  10      108.49      113.07      4.06 o 
  -4  -5  10       83.60       77.48      2.13 o 
  -3  -5  10       24.65       28.55      1.13 o 
  -2  -5  10      274.74      279.08      3.84 o 
  -1  -5  10      540.74      538.12      5.17 o 
   0  -5  10      274.20      270.72      3.44 o 
   1  -5  10       59.89       63.12      1.18 o 
   2  -5  10       26.24       27.45      0.85 o 
   3  -5  10       20.49       20.97      0.80 o 
   4  -5  10       39.23       39.57      1.05 o 
   5  -5  10       35.77       36.46      1.40 o 
   6  -5  10        7.59        8.67      1.17 o 
   7  -5  10        2.60        1.29      0.91 o 
   8  -5  10        3.66        3.26      1.03 o 
 -11  -4  10        0.61        0.61      0.86 o 
 -10  -4  10        2.57        0.26      0.95 o 
  -9  -4  10        7.12        6.18      0.87 o 
  -8  -4  10        0.77        1.70      0.66 o 
  -7  -4  10       19.23       16.71      3.66 o 
  -6  -4  10       77.87       77.95      2.25 o 
  -5  -4  10       19.83       19.60      1.15 o 
  -4  -4  10       16.95       17.70      1.12 o 
  -3  -4  10      225.40      239.12      3.35 o 
  -2  -4  10      186.49      189.84      2.32 o 
  -1  -4  10      219.72      215.39      2.82 o 
   0  -4  10      112.20      108.96      1.78 o 
   1  -4  10      156.72      166.74      2.22 o 
   2  -4  10       63.00       57.97      1.20 o 
   3  -4  10        0.35        0.09      0.39 o 
   4  -4  10       77.74       79.04      1.42 o 
   5  -4  10       46.83       45.24      1.55 o 
   6  -4  10        8.32       10.98      2.14 o 
   7  -4  10       11.15       11.69      1.17 o 
   8  -4  10        8.93        8.83      1.17 o 
 -11  -3  10        4.97        6.93      1.24 o 
 -10  -3  10       18.53       16.98      1.39 o 
  -9  -3  10       38.30       40.05      2.11 o 
  -8  -3  10        2.39        1.77      1.92 o 
  -7  -3  10       89.30       87.98      2.14 o 
  -6  -3  10       79.14       78.80      1.66 o 
  -5  -3  10        0.76        0.39      0.41 o 
  -4  -3  10      331.09      347.92      6.81 o 
  -3  -3  10      138.89      140.21      2.10 o 
  -2  -3  10       16.49       13.10      0.73 o 
  -1  -3  10       83.50       85.18      1.48 o 
   0  -3  10       24.54       24.45      0.97 o 
   1  -3  10       15.27       15.31      0.64 o 
   2  -3  10       97.53      101.65      1.52 o 
   3  -3  10       86.72       90.17      1.48 o 
   4  -3  10        1.00        0.83      0.48 o 
   5  -3  10        0.96        0.33      0.66 o 
   6  -3  10       34.57       35.88      1.65 o 
   7  -3  10       23.67       20.65      1.38 o 
   8  -3  10       29.53       30.72      2.24 o 
 -12  -2  10        1.04        0.32      0.86 o 
 -11  -2  10       11.36        9.85      1.02 o 
 -10  -2  10       42.60       43.47      1.60 o 
  -9  -2  10       25.73       24.88      1.74 o 
  -8  -2  10       64.87       63.76      2.75 o 
  -7  -2  10       40.42       48.90      1.92 o 
  -6  -2  10       25.66       24.05      0.98 o 
  -5  -2  10      440.51      433.98      5.46 o 
  -4  -2  10       15.22       18.61      0.70 o 
  -3  -2  10        5.37        6.47      0.66 o 
  -2  -2  10       91.54       97.44      1.61 o 
  -1  -2  10       31.74       24.42      0.82 o 
   0  -2  10      199.37      197.66      2.49 o 
   1  -2  10      171.13      150.37      1.93 o 
   2  -2  10       25.84       30.73      0.78 o 
   3  -2  10       55.03       55.17      1.06 o 
   4  -2  10        2.84        3.42      0.60 o 
   5  -2  10       26.55       25.50      1.38 o 
   6  -2  10       11.31       10.81      1.02 o 
   7  -2  10        7.59        8.31      1.60 o 
   8  -2  10        4.03        1.40      1.12 o 
 -12  -1  10       17.93       15.50      1.39 o 
 -11  -1  10        8.96        6.31      1.58 o 
 -10  -1  10        2.73        3.13      0.65 o 
  -9  -1  10       14.67       14.08      0.81 o 
  -8  -1  10       63.13       59.33      1.55 o 
  -7  -1  10        8.75        8.42      0.54 o 
  -6  -1  10      243.37      251.71      3.19 o 
  -5  -1  10       75.24       75.21      1.48 o 
  -4  -1  10       12.97       15.20      0.69 o 
  -3  -1  10       85.56       86.34      1.82 o 
  -2  -1  10        8.53       10.93      0.59 o 
  -1  -1  10       62.63       61.25      1.16 o 
   0  -1  10      210.53      205.03      2.21 o 
   1  -1  10       37.72       32.56      0.84 o 
   2  -1  10       24.20       24.76      0.74 o 
   3  -1  10        9.86       11.05      0.77 o 
   4  -1  10       69.50       70.20      1.67 o 
   5  -1  10       19.26       17.95      1.59 o 
   6  -1  10        4.23        6.15      0.97 o 
   7  -1  10        4.94        2.38      0.94 o 
 -12   0  10        8.89        5.55      1.07 o 
 -11   0  10        3.50        2.33      1.03 o 
 -10   0  10        5.12        5.37      0.73 o 
  -9   0  10       40.99       40.39      1.27 o 
  -8   0  10       75.56       77.97      1.54 o 
  -7   0  10      102.41      103.80      1.76 o 
  -6   0  10      162.87      161.02      2.32 o 
  -5   0  10       41.88       40.67      1.23 o 
  -4   0  10      204.68      203.21      3.05 o 
  -3   0  10        7.14        6.87      0.53 o 
  -2   0  10      187.52      187.13      2.17 o 
  -1   0  10       43.30       41.73      0.81 o 
   0   0  10      135.45      121.43      1.52 o 
   1   0  10       31.09       33.21      0.85 o 
   2   0  10       34.71       29.35      0.81 o 
   3   0  10        0.31        0.11      0.51 o 
   4   0  10        0.65       -0.53      0.68 o 
   5   0  10        0.65        0.49      0.77 o 
   6   0  10       13.17       12.30      1.17 o 
   7   0  10        2.04        2.31      1.24 o 
 -13   1  10        0.72        1.23      0.98 o 
 -12   1  10        1.05        0.52      0.86 o 
 -11   1  10        5.90        6.48      0.96 o 
 -10   1  10       71.88       63.47      1.69 o 
  -9   1  10       77.29       76.35      1.63 o 
  -8   1  10       91.25       97.48      1.80 o 
  -7   1  10      236.66      225.85      3.08 o 
  -6   1  10       28.03       26.45      0.88 o 
  -5   1  10      276.88      285.99      5.06 o 
  -4   1  10      976.71      930.83     10.08 o 
  -3   1  10       78.96       73.46      1.12 o 
  -2   1  10       29.34       29.66      0.75 o 
  -1   1  10        0.61        0.92      0.32 o 
   0   1  10        0.51        0.42      0.33 o 
   1   1  10        0.43        0.27      0.32 o 
   2   1  10        8.06        6.30      0.84 o 
   3   1  10       26.37       24.16      1.07 o 
   4   1  10        4.46        3.70      0.72 o 
   5   1  10        0.35        0.18      0.68 o 
   6   1  10        0.11        0.30      0.90 o 
   7   1  10        5.72        8.33      2.87 o 
 -13   2  10        0.62        0.25      0.99 o 
 -12   2  10        0.61        0.22      0.86 o 
 -11   2  10       51.64       51.34      1.91 o 
 -10   2  10       61.35       65.68      1.80 o 
  -9   2  10       34.28       32.82      1.13 o 
  -8   2  10      182.11      168.54      2.61 o 
  -7   2  10       34.93       32.43      1.03 o 
  -6   2  10       72.06       72.87      1.65 o 
  -5   2  10      259.07      248.04      3.03 o 
  -4   2  10      104.08       96.20      1.87 o 
  -3   2  10      301.38      296.95      3.12 o 
  -2   2  10       16.89       12.77      0.52 o 
  -1   2  10       24.10       24.46      0.84 o 
   0   2  10       59.31       52.88      1.16 o 
   1   2  10        7.50        3.40      0.70 o 
   2   2  10       36.18       35.51      1.45 o 
   3   2  10       83.50       84.48      2.29 o 
   4   2  10       20.18       18.51      1.25 o 
   5   2  10        3.54        5.08      2.47 o 
   6   2  10        1.11        0.28      1.69 o 
 -13   3  10       39.92       43.46      2.94 o 
 -12   3  10       30.13       29.25      2.10 o 
 -11   3  10       15.44       16.27      1.41 o 
 -10   3  10       23.05       26.66      1.33 o 
  -9   3  10       96.68       88.53      1.85 o 
  -8   3  10       24.61       23.63      1.16 o 
  -7   3  10      143.52      143.90      2.15 o 
  -6   3  10      221.88      207.80      2.51 o 
  -5   3  10        1.54        1.08      0.38 o 
  -4   3  10       11.49       13.94      0.60 o 
  -3   3  10      308.98      308.45      3.37 o 
  -2   3  10       98.98       90.58      1.30 o 
  -1   3  10       44.87       46.13      1.09 o 
   0   3  10       20.94       19.84      1.47 o 
   1   3  10       41.17       42.84      1.59 o 
   2   3  10        1.25        0.72      0.75 o 
   3   3  10        0.59        0.04      0.75 o 
   4   3  10       10.39       12.36      3.16 o 
   5   3  10       16.76       16.98      1.82 o 
 -13   4  10       47.64       49.49      2.14 o 
 -12   4  10       12.08       11.47      1.89 o 
 -11   4  10        3.78        3.00      0.93 o 
 -10   4  10       15.23       16.14      0.95 o 
  -9   4  10       34.37       34.49      1.38 o 
  -8   4  10       47.72       45.40      1.16 o 
  -7   4  10      217.71      214.49      2.65 o 
  -6   4  10      171.11      168.41      2.21 o 
  -5   4  10      202.77      197.57      3.17 o 
  -4   4  10       25.47       24.74      0.78 o 
  -3   4  10       55.88       59.18      1.05 o 
  -2   4  10      253.88      257.11      3.18 o 
  -1   4  10      191.22      198.59      2.99 o 
   0   4  10       64.04       62.56      1.70 o 
   1   4  10        6.93        7.83      0.93 o 
   2   4  10        6.13        5.41      0.89 o 
   3   4  10        0.17        0.40      1.14 o 
   4   4  10        4.07        3.41      1.39 o 
   5   4  10        7.95        9.68      2.96 o 
 -13   5  10        0.17       -0.94      0.94 o 
 -12   5  10       23.67       24.40      1.56 o 
 -11   5  10       16.89       20.34      1.25 o 
 -10   5  10        0.32        0.43      0.55 o 
  -9   5  10       24.42       27.67      1.00 o 
  -8   5  10       92.86       95.78      1.65 o 
  -7   5  10       95.72       95.27      1.60 o 
  -6   5  10       60.10       62.28      1.25 o 
  -5   5  10      139.92      136.53      2.11 o 
  -4   5  10       66.23       68.37      1.23 o 
  -3   5  10       21.79       23.55      0.78 o 
  -2   5  10      101.07      104.68      2.00 o 
  -1   5  10       93.15       92.73      2.91 o 
   0   5  10       10.95       12.57      1.03 o 
   1   5  10       21.27       23.23      1.29 o 
   2   5  10       17.88       20.61      4.22 o 
   3   5  10       12.49       14.80      1.75 o 
   4   5  10        8.08       11.05      1.74 o 
 -13   6  10        0.85       -0.29      1.62 o 
 -12   6  10       35.14       38.90      1.56 o 
 -11   6  10       32.96       31.15      1.28 o 
 -10   6  10       46.47       50.21      1.38 o 
  -9   6  10       95.99      102.22      1.95 o 
  -8   6  10       44.90       46.73      1.27 o 
  -7   6  10        3.82        3.13      0.58 o 
  -6   6  10       12.52       11.16      0.79 o 
  -5   6  10       31.41       31.34      1.04 o 
  -4   6  10       74.09       74.26      1.76 o 
  -3   6  10       12.53       12.52      0.73 o 
  -2   6  10        6.07        5.83      0.62 o 
  -1   6  10        0.36        0.43      0.64 o 
   0   6  10       34.83       37.32      1.41 o 
   1   6  10       31.46       30.70      2.11 o 
   2   6  10       26.79       32.60      2.24 o 
   3   6  10       11.36       12.77      1.81 o 
 -13   7  10       12.68       13.15      1.62 o 
 -12   7  10        4.89        5.45      1.58 o 
 -11   7  10       77.00       82.17      2.66 o 
 -10   7  10      155.72      160.23      3.33 o 
  -9   7  10        2.36        1.13      0.67 o 
  -8   7  10        8.29        8.89      1.24 o 
  -7   7  10       33.75       34.25      1.40 o 
  -6   7  10       60.58       59.12      1.44 o 
  -5   7  10       36.01       33.12      1.14 o 
  -4   7  10       12.81       14.61      0.85 o 
  -3   7  10        2.79        2.80      0.58 o 
  -2   7  10       10.95       11.04      0.76 o 
  -1   7  10       17.94       15.18      1.30 o 
   0   7  10       24.59       22.37      1.53 o 
   1   7  10       14.78       17.03      4.16 o 
   2   7  10       10.89        8.58      1.65 o 
 -12   8  10       10.17       11.20      1.55 o 
 -11   8  10       22.13       26.27      1.67 o 
 -10   8  10        0.53        0.54      0.77 o 
  -9   8  10        2.34        3.71      0.85 o 
  -8   8  10       41.99       44.43      1.64 o 
  -7   8  10       19.75       17.44      1.12 o 
  -6   8  10       54.54       52.52      2.19 o 
  -5   8  10        6.70        5.63      0.71 o 
  -4   8  10       10.56        9.83      0.90 o 
  -3   8  10       24.60       23.29      1.03 o 
  -2   8  10       19.89       21.37      1.60 o 
  -1   8  10       16.16       16.00      1.50 o 
   0   8  10       15.08       13.29      2.44 o 
   1   8  10        5.49        4.96      1.58 o 
 -12   9  10       10.00        9.98      1.54 o 
 -11   9  10        0.21       -0.88      1.16 o 
 -10   9  10       21.77       23.67      1.77 o 
  -9   9  10       60.63       59.83      1.95 o 
  -8   9  10       14.06       12.24      1.49 o 
  -7   9  10       24.64       27.08      1.25 o 
  -6   9  10        4.18        3.59      0.71 o 
  -5   9  10       12.65       10.98      0.87 o 
  -4   9  10       26.40       29.77      1.47 o 
  -3   9  10        0.41        0.54      0.70 o 
  -2   9  10        0.21       -0.26      0.81 o 
  -1   9  10        0.37        0.39      1.33 o 
   0   9  10        0.66        1.82      2.49 o 
 -11  10  10       26.21       28.04      2.17 o 
 -10  10  10       90.09       95.23      5.18 o 
  -9  10  10       57.46       59.96      3.39 o 
  -8  10  10       22.95       24.61      1.75 o 
  -7  10  10       18.71       19.99      1.57 o 
  -6  10  10       11.47       11.45      1.05 o 
  -5  10  10       18.00       19.80      1.76 o 
  -4  10  10        4.58        5.25      1.41 o 
  -3  10  10        7.27        6.40      1.27 o 
  -2  10  10        0.67       -0.05      1.05 o 
  -9  11  10       26.81       30.48      1.96 o 
  -8  11  10       21.83       23.24      1.82 o 
  -7  11  10        2.91        2.48      1.27 o 
  -6  11  10        4.50        5.86      1.40 o 
  -5  11  10        6.32        5.29      1.62 o 
  -4  11  10        6.68        6.59      1.49 o 
   1 -13  11       23.75       21.03      1.71 o 
   2 -13  11        0.53        0.57      0.95 o 
   3 -13  11        0.74        1.13      1.47 o 
  -2 -12  11        0.16       -0.71      0.72 o 
  -1 -12  11        1.89        1.65      0.82 o 
   0 -12  11       16.54       13.34      1.42 o 
   1 -12  11        3.52        5.59      1.07 o 
   2 -12  11       13.99       15.66      1.20 o 
   3 -12  11       13.97       14.75      1.07 o 
   4 -12  11        0.32       -0.34      0.79 o 
   5 -12  11        0.13        0.02      0.86 o 
  -3 -11  11        2.75        1.70      0.81 o 
  -2 -11  11       15.12       16.71      1.15 o 
  -1 -11  11       10.26       11.01      0.74 o 
   0 -11  11        5.42        5.09      0.67 o 
   1 -11  11       32.64       32.50      1.17 o 
   2 -11  11       53.32       55.90      1.42 o 
   3 -11  11        2.32        1.30      0.74 o 
   4 -11  11        6.22        6.23      0.86 o 
   5 -11  11       39.89       41.51      1.65 o 
   6 -11  11        3.80        2.41      0.93 o 
  -3 -10  11       20.82       20.84      1.09 o 
  -2 -10  11       24.30       22.08      1.17 o 
  -1 -10  11       53.41       56.92      1.64 o 
   0 -10  11       40.58       44.50      1.23 o 
   1 -10  11        7.96        7.41      0.76 o 
   2 -10  11        7.12        8.49      0.71 o 
   3 -10  11       29.74       30.09      1.12 o 
   4 -10  11       18.83       17.94      0.98 o 
   5 -10  11        3.71        4.72      0.77 o 
   6 -10  11        3.14        4.77      1.35 o 
   7 -10  11        0.11       -0.21      1.10 o 
  -4  -9  11       19.28       18.85      2.55 o 
  -3  -9  11       40.81       42.13      1.84 o 
  -2  -9  11      146.11      144.68      2.55 o 
  -1  -9  11       51.37       52.99      1.69 o 
   0  -9  11       43.37       47.58      1.32 o 
   1  -9  11       32.80       34.85      1.05 o 
   2  -9  11        9.69       11.37      0.66 o 
   3  -9  11       42.47       43.85      1.30 o 
   4  -9  11        5.29        5.46      0.74 o 
   5  -9  11        1.33        1.46      0.72 o 
   6  -9  11        6.74        6.52      1.02 o 
   7  -9  11        0.75        0.56      1.14 o 
  -4  -8  11       91.77       96.23      3.24 o 
  -3  -8  11       81.27       84.98      1.93 o 
  -2  -8  11       14.59       17.03      1.18 o 
  -1  -8  11       61.88       62.52      1.48 o 
   0  -8  11       73.42       79.84      1.68 o 
   1  -8  11       81.38       82.42      1.61 o 
   2  -8  11       43.92       44.25      1.08 o 
   3  -8  11       25.08       27.98      1.11 o 
   4  -8  11       61.07       66.35      1.70 o 
   5  -8  11       11.81       12.59      0.96 o 
   6  -8  11        2.44        3.44      0.82 o 
   7  -8  11       11.96       12.42      1.47 o 
  -8  -7  11        4.48        3.76      0.86 o 
  -7  -7  11        5.89        6.14      0.85 o 
  -6  -7  11        1.89        1.90      0.64 o 
  -5  -7  11       28.22       30.62      2.10 o 
  -4  -7  11       21.88       24.77      1.25 o 
  -3  -7  11        0.70        0.17      0.53 o 
  -2  -7  11       60.00       67.03      1.39 o 
  -1  -7  11       61.83       59.70      1.37 o 
   0  -7  11       17.85       17.26      0.63 o 
   1  -7  11       67.77       67.02      1.44 o 
   2  -7  11      125.26      126.85      2.55 o 
   3  -7  11       43.87       46.01      1.55 o 
   4  -7  11       17.86       20.37      1.03 o 
   5  -7  11       40.73       45.95      1.84 o 
   6  -7  11       10.14       11.39      1.94 o 
   7  -7  11       11.26       13.63      1.49 o 
   8  -7  11        9.40        7.29      1.23 o 
  -9  -6  11        4.59        2.03      0.96 o 
  -8  -6  11        3.72        3.31      0.90 o 
  -7  -6  11       15.17       14.65      1.16 o 
  -6  -6  11       32.66       28.82      1.35 o 
  -5  -6  11        0.38        0.42      0.57 o 
  -4  -6  11        0.36        0.83      0.74 o 
  -3  -6  11       99.50      101.01      1.81 o 
  -2  -6  11       48.35       50.25      1.68 o 
  -1  -6  11       80.89       82.09      1.27 o 
   0  -6  11      184.63      172.22      2.37 o 
   1  -6  11       66.92       67.73      1.53 o 
   2  -6  11       52.41       53.52      1.42 o 
   3  -6  11        5.53        6.57      0.62 o 
   4  -6  11       28.95       30.16      1.05 o 
   5  -6  11       42.95       44.36      1.44 o 
   6  -6  11        2.75        3.36      1.09 o 
   7  -6  11        2.93        1.53      1.09 o 
   8  -6  11        1.25        0.57      0.99 o 
 -10  -5  11        0.80       -0.90      1.01 o 
  -9  -5  11        0.51       -0.29      0.86 o 
  -8  -5  11       10.71        8.95      1.18 o 
  -7  -5  11       12.42       11.11      1.15 o 
  -6  -5  11       26.26       27.78      1.39 o 
  -5  -5  11        7.51        5.45      0.76 o 
  -4  -5  11       19.37       18.19      0.82 o 
  -3  -5  11       65.25       67.07      1.44 o 
  -2  -5  11       34.54       32.47      1.20 o 
  -1  -5  11      250.82      265.69      3.20 o 
   0  -5  11      224.43      210.83      3.18 o 
   1  -5  11       11.22       10.25      0.60 o 
   2  -5  11        2.00        2.03      0.48 o 
   3  -5  11       78.64       76.43      1.54 o 
   4  -5  11       38.92       38.99      1.25 o 
   5  -5  11       11.14       14.24      0.93 o 
   6  -5  11       29.29       30.41      1.42 o 
   7  -5  11        0.12        0.68      0.96 o 
   8  -5  11        2.88        4.56      1.10 o 
 -10  -4  11        0.55        0.84      0.85 o 
  -9  -4  11       13.02       11.06      1.38 o 
  -8  -4  11        3.18        2.25      0.93 o 
  -7  -4  11       36.85       37.85      2.86 o 
  -6  -4  11       11.35       12.43      0.71 o 
  -5  -4  11       70.57       68.73      1.58 o 
  -4  -4  11       57.60       58.63      1.48 o 
  -3  -4  11        2.70        2.37      0.49 o 
  -2  -4  11      170.02      165.56      3.13 o 
  -1  -4  11        0.71        0.96      0.42 o 
   0  -4  11       10.11        8.14      0.53 o 
   1  -4  11      141.15      137.84      2.02 o 
   2  -4  11       32.25       28.90      0.94 o 
   3  -4  11       17.42       15.64      0.72 o 
   4  -4  11        3.71        3.49      1.19 o 
   5  -4  11       17.62       18.13      1.14 o 
   6  -4  11       21.04       23.74      1.47 o 
   7  -4  11       11.07       12.83      1.35 o 
 -11  -3  11        5.54        2.13      0.82 o 
 -10  -3  11       20.11       20.47      1.15 o 
  -9  -3  11       16.54       16.16      2.23 o 
  -8  -3  11       31.86       32.27      1.38 o 
  -7  -3  11        3.45        3.44      0.61 o 
  -6  -3  11       38.38       37.44      1.24 o 
  -5  -3  11      292.83      297.99      4.70 o 
  -4  -3  11       51.50       52.31      1.18 o 
  -3  -3  11       76.70       75.04      1.39 o 
  -2  -3  11        2.94        2.70      0.46 o 
  -1  -3  11       13.16       12.90      0.67 o 
   0  -3  11       58.04       65.25      1.27 o 
   1  -3  11       36.66       35.72      1.01 o 
   2  -3  11       55.39       56.19      1.16 o 
   3  -3  11       11.34       10.14      0.59 o 
   4  -3  11        0.42        0.04      0.59 o 
   5  -3  11        0.82        0.06      0.87 o 
   6  -3  11        6.38        7.64      1.44 o 
   7  -3  11       21.55       24.84      1.56 o 
 -11  -2  11       19.30       21.25      2.24 o 
 -10  -2  11        3.87        3.03      0.79 o 
  -9  -2  11        0.95        0.61      0.63 o 
  -8  -2  11        6.15        7.17      0.78 o 
  -7  -2  11       29.10       28.93      1.18 o 
  -6  -2  11      125.26      126.66      4.03 o 
  -5  -2  11       30.13       29.65      0.95 o 
  -4  -2  11      175.54      173.98      2.69 o 
  -3  -2  11       59.33       55.62      1.21 o 
  -2  -2  11       16.28       19.78      0.78 o 
  -1  -2  11      397.71      373.76      4.61 o 
   0  -2  11       38.22       35.42      0.98 o 
   1  -2  11       15.09       15.57      0.61 o 
   2  -2  11       55.85       56.67      1.10 o 
   3  -2  11        7.74        6.29      0.62 o 
   4  -2  11       29.09       31.34      1.33 o 
   5  -2  11        0.79       -0.51      0.78 o 
   6  -2  11        0.72        0.61      1.19 o 
   7  -2  11        1.47        0.60      1.35 o 
 -12  -1  11       13.94       12.47      1.62 o 
 -11  -1  11        0.93        0.60      0.78 o 
 -10  -1  11        2.78        2.20      0.91 o 
  -9  -1  11        1.25        1.54      0.56 o 
  -8  -1  11       29.65       30.00      0.99 o 
  -7  -1  11       99.61       94.43      2.35 o 
  -6  -1  11       41.65       43.03      1.20 o 
  -5  -1  11        2.89        1.99      0.49 o 
  -4  -1  11      219.52      217.39      3.26 o 
  -3  -1  11      169.43      162.02      3.11 o 
  -2  -1  11      147.81      150.08      2.31 o 
  -1  -1  11      103.04       96.96      1.60 o 
   0  -1  11       77.53       75.43      1.20 o 
   1  -1  11       13.10       13.39      0.62 o 
   2  -1  11        1.15        0.44      0.45 o 
   3  -1  11        7.51        7.72      0.83 o 
   4  -1  11        7.29        8.23      1.02 o 
   5  -1  11        9.23       10.85      1.14 o 
   6  -1  11        0.80       -1.13      1.13 o 
   7  -1  11        1.37       -0.86      2.09 o 
 -12   0  11        0.19       -0.84      0.84 o 
 -11   0  11        0.19       -0.67      0.76 o 
 -10   0  11       53.26       55.45      2.12 o 
  -9   0  11       12.52       14.18      1.32 o 
  -8   0  11       45.10       41.64      1.17 o 
  -7   0  11       66.08       64.77      1.55 o 
  -6   0  11       78.21       78.11      2.32 o 
  -5   0  11      328.08      311.21      5.15 o 
  -4   0  11      108.52      102.23      1.99 o 
  -3   0  11      162.38      172.04      2.56 o 
  -2   0  11      268.71      263.51      3.17 o 
  -1   0  11        2.81        3.14      0.41 o 
   0   0  11       27.44       27.00      0.76 o 
   1   0  11       18.01       19.25      0.74 o 
   2   0  11        5.20        6.76      1.07 o 
   3   0  11        0.57       -0.13      0.76 o 
   4   0  11        0.19       -0.69      0.69 o 
   5   0  11        5.70        8.35      1.29 o 
   6   0  11        2.67        2.56      0.99 o 
 -12   1  11        7.38        9.80      1.56 o 
 -11   1  11       26.11       27.08      2.10 o 
 -10   1  11       35.65       35.81      1.57 o 
  -9   1  11       57.46       59.33      1.50 o 
  -8   1  11       15.96       15.93      0.83 o 
  -7   1  11        4.91        5.76      0.60 o 
  -6   1  11      216.23      195.12      3.15 o 
  -5   1  11      146.24      142.56      2.76 o 
  -4   1  11      109.92      106.68      2.39 o 
  -3   1  11      316.17      309.20      3.33 o 
  -2   1  11       92.06       85.49      1.40 o 
  -1   1  11       37.23       38.70      0.89 o 
   0   1  11       53.25       49.20      1.09 o 
   1   1  11       56.95       61.00      1.37 o 
   2   1  11       72.70       71.79      1.97 o 
   3   1  11       45.17       53.88      1.83 o 
   4   1  11        6.39        7.36      1.01 o 
   5   1  11        0.16        0.27      0.87 o 
   6   1  11        1.25        1.51      1.22 o 
 -13   2  11        9.27       12.55      5.41 o 
 -12   2  11       22.80       18.85      1.40 o 
 -11   2  11       15.69       13.82      1.20 o 
 -10   2  11       28.96       28.26      1.77 o 
  -9   2  11       45.00       44.88      1.34 o 
  -8   2  11        7.37        6.54      0.68 o 
  -7   2  11       24.08       23.77      0.95 o 
  -6   2  11        0.66       -0.08      0.53 o 
  -5   2  11       44.27       47.85      1.26 o 
  -4   2  11      237.61      226.49      2.89 o 
  -3   2  11       51.76       52.21      1.22 o 
  -2   2  11       56.46       49.85      1.09 o 
  -1   2  11      131.20      133.34      2.07 o 
   0   2  11       49.13       44.32      1.43 o 
   1   2  11       58.19       61.30      2.28 o 
   2   2  11       53.74       54.26      1.82 o 
   3   2  11       31.04       34.83      1.32 o 
   4   2  11        7.86        6.95      0.87 o 
   5   2  11        2.08        3.90      1.02 o 
 -13   3  11        2.35        1.31      1.04 o 
 -12   3  11       10.98       11.22      1.25 o 
 -11   3  11       35.04       37.90      2.15 o 
 -10   3  11        0.28        0.58      0.73 o 
  -9   3  11       26.53       24.63      1.69 o 
  -8   3  11       78.16       80.30      1.76 o 
  -7   3  11       50.90       53.04      1.40 o 
  -6   3  11       48.24       48.15      1.36 o 
  -5   3  11       61.18       62.52      1.34 o 
  -4   3  11       27.15       27.33      0.92 o 
  -3   3  11       81.28       83.24      1.44 o 
  -2   3  11      122.93      123.05      1.98 o 
  -1   3  11      150.82      145.90      2.35 o 
   0   3  11       27.49       26.24      1.25 o 
   1   3  11        9.47        8.88      1.05 o 
   2   3  11        0.61        0.83      0.78 o 
   3   3  11        0.33        0.58      1.03 o 
   4   3  11       16.06       18.47      1.84 o 
 -13   4  11        2.40        2.27      1.08 o 
 -12   4  11        0.96        1.81      1.00 o 
 -11   4  11        0.68        0.64      0.90 o 
 -10   4  11        0.67        0.19      0.73 o 
  -9   4  11       39.27       40.15      1.37 o 
  -8   4  11       89.63       86.22      1.88 o 
  -7   4  11      150.19      144.71      2.09 o 
  -6   4  11      117.81      124.19      1.87 o 
  -5   4  11       40.42       41.40      1.15 o 
  -4   4  11        9.04        9.11      0.71 o 
  -3   4  11       95.32       94.90      2.16 o 
  -2   4  11      156.32      163.31      2.59 o 
  -1   4  11       59.82       57.64      1.63 o 
   0   4  11       20.84       21.26      1.40 o 
   1   4  11        3.21        3.26      0.87 o 
   2   4  11        0.57       -0.08      0.92 o 
   3   4  11       19.91       22.12      1.96 o 
   4   4  11        8.08        7.71      1.63 o 
 -13   5  11        1.14       -0.19      1.24 o 
 -12   5  11        0.88       -0.87      0.91 o 
 -11   5  11        2.41        3.28      0.90 o 
 -10   5  11       74.35       78.04      2.15 o 
  -9   5  11       18.07       16.66      0.88 o 
  -8   5  11       36.69       39.67      1.26 o 
  -7   5  11       77.15       83.54      1.56 o 
  -6   5  11        6.94        7.97      0.68 o 
  -5   5  11       20.82       20.33      0.99 o 
  -4   5  11       49.62       50.41      1.62 o 
  -3   5  11       15.12       14.85      0.81 o 
  -2   5  11        0.34        0.38      0.63 o 
  -1   5  11        5.28        4.21      0.77 o 
   0   5  11       32.16       37.25      1.59 o 
   1   5  11       13.83       13.47      1.15 o 
   2   5  11       26.00       28.16      2.08 o 
   3   5  11       10.21       10.21      1.69 o 
 -12   6  11        7.03        8.04      1.89 o 
 -11   6  11       41.20       41.63      1.69 o 
 -10   6  11       55.70       57.94      2.06 o 
  -9   6  11        9.07        9.60      0.93 o 
  -8   6  11       41.21       41.54      1.67 o 
  -7   6  11        6.60        5.92      0.77 o 
  -6   6  11       39.98       38.99      1.82 o 
  -5   6  11       66.41       62.62      2.75 o 
  -4   6  11       21.35       25.36      1.31 o 
  -3   6  11        0.76       -0.54      0.54 o 
  -2   6  11        0.32        0.34      0.60 o 
  -1   6  11        4.95        5.17      0.92 o 
   0   6  11       18.74       18.48      2.09 o 
   1   6  11       16.15       15.55      1.77 o 
   2   6  11        1.91        2.41      1.43 o 
 -12   7  11       20.94       19.43      1.84 o 
 -11   7  11        1.95        3.36      1.23 o 
 -10   7  11        0.28       -0.55      0.76 o 
  -9   7  11       33.42       35.77      1.69 o 
  -8   7  11        4.50        3.99      0.85 o 
  -7   7  11       55.48       58.31      1.97 o 
  -6   7  11      175.47      179.99      3.91 o 
  -5   7  11       14.32       12.17      0.81 o 
  -4   7  11       27.33       25.65      1.07 o 
  -3   7  11       25.66       28.02      1.29 o 
  -2   7  11       45.61       48.85      1.64 o 
  -1   7  11       14.52       12.32      1.57 o 
   0   7  11        1.87        2.07      1.29 o 
   1   7  11        5.31        4.80      1.46 o 
 -12   8  11       11.38       16.46      2.69 o 
 -11   8  11        2.08        2.03      1.56 o 
 -10   8  11        0.45        1.70      1.14 o 
  -9   8  11       19.24       20.65      1.34 o 
  -8   8  11       32.83       33.92      1.53 o 
  -7   8  11       44.08       46.57      1.92 o 
  -6   8  11       32.89       37.03      1.99 o 
  -5   8  11       50.79       55.81      1.54 o 
  -4   8  11       20.72       19.59      1.47 o 
  -3   8  11        7.68        8.02      0.84 o 
  -2   8  11        9.50        9.21      1.23 o 
  -1   8  11        2.87        2.36      1.36 o 
   0   8  11        5.06        1.84      1.85 o 
 -11   9  11       36.52       35.65      2.21 o 
 -10   9  11       43.07       40.37      2.23 o 
  -9   9  11       12.08       12.97      1.48 o 
  -8   9  11       45.45       47.64      2.30 o 
  -7   9  11       25.07       26.98      1.52 o 
  -6   9  11       16.24       17.29      0.99 o 
  -5   9  11       39.55       42.10      1.40 o 
  -4   9  11       16.65       17.81      2.12 o 
  -3   9  11        2.17        1.35      1.96 o 
  -2   9  11        0.47       -0.11      1.44 o 
 -10  10  11       21.41       23.14      1.81 o 
  -9  10  11       19.66       19.38      1.70 o 
  -8  10  11       26.13       26.79      3.77 o 
  -7  10  11        7.91        6.30      1.54 o 
  -6  10  11        8.72        8.74      1.37 o 
  -5  10  11       24.20       28.96      1.99 o 
  -4  10  11       35.03       37.48      2.26 o 
   0 -12  12       34.45       37.31      1.55 o 
   1 -12  12       17.65       18.85      1.26 o 
   2 -12  12        6.38        6.64      0.96 o 
   3 -12  12       16.83       18.60      2.19 o 
  -3 -11  12        1.10        0.17      0.78 o 
  -2 -11  12       14.58       15.06      1.13 o 
  -1 -11  12       30.99       32.08      1.26 o 
   0 -11  12        9.70        9.82      1.30 o 
   1 -11  12       35.95       38.36      1.50 o 
   2 -11  12       24.05       25.22      1.55 o 
   3 -11  12       10.34       10.03      1.01 o 
   4 -11  12       26.06       28.93      1.43 o 
   5 -11  12        8.75        8.55      1.55 o 
  -4 -10  12        0.14        0.91      0.75 o 
  -3 -10  12       33.61       30.70      1.82 o 
  -2 -10  12       17.55       17.07      2.82 o 
  -1 -10  12       10.59        9.40      0.77 o 
   0 -10  12       35.93       39.14      1.31 o 
   1 -10  12       18.57       17.80      1.01 o 
   2 -10  12       10.64        9.66      0.80 o 
   3 -10  12       10.36        9.27      0.90 o 
   4 -10  12       14.47       17.08      1.20 o 
   5 -10  12        4.65        4.79      1.10 o 
   6 -10  12        1.64        0.62      1.27 o 
  -4  -9  12       26.52       30.70      3.23 o 
  -3  -9  12        6.95        5.40      0.91 o 
  -2  -9  12       12.84       14.73      1.40 o 
  -1  -9  12       31.08       30.43      1.12 o 
   0  -9  12        7.23        4.54      0.76 o 
   1  -9  12       22.28       24.92      1.60 o 
   2  -9  12       58.86       63.33      1.83 o 
   3  -9  12       29.90       27.10      1.10 o 
   4  -9  12        7.27        6.81      0.81 o 
   5  -9  12       18.27       18.86      1.53 o 
   6  -9  12        4.93        5.75      1.07 o 
  -6  -8  12        2.74        2.14      0.71 o 
  -5  -8  12        9.63        9.33      0.92 o 
  -4  -8  12        2.02        0.93      0.69 o 
  -3  -8  12       13.38       12.95      1.09 o 
  -2  -8  12        1.85        3.12      0.60 o 
  -1  -8  12        5.88        5.29      0.67 o 
   0  -8  12       27.87       26.95      0.94 o 
   1  -8  12       46.76       44.89      1.67 o 
   2  -8  12       70.41       68.93      1.86 o 
   3  -8  12       62.48       64.76      1.80 o 
   4  -8  12       21.11       22.38      1.25 o 
   5  -8  12       25.48       24.70      1.24 o 
   6  -8  12        4.12        1.16      0.96 o 
  -8  -7  12        5.44        4.66      1.00 o 
  -7  -7  12        0.35        0.36      0.73 o 
  -6  -7  12        0.32        0.33      0.72 o 
  -5  -7  12       12.10       11.60      0.99 o 
  -4  -7  12        6.56        5.21      0.85 o 
  -3  -7  12        0.67        0.87      0.51 o 
  -2  -7  12        4.36        3.20      0.61 o 
  -1  -7  12       23.13       27.42      1.25 o 
   0  -7  12       10.33       10.68      0.66 o 
   1  -7  12       19.24       17.77      1.08 o 
   2  -7  12       34.05       35.03      1.40 o 
   3  -7  12       33.31       31.95      1.24 o 
   4  -7  12       19.06       15.25      1.23 o 
   5  -7  12        1.39        1.05      0.76 o 
   6  -7  12       25.57       28.59      2.55 o 
   7  -7  12        0.97        1.01      1.27 o 
  -9  -6  12        5.41        4.84      1.12 o 
  -8  -6  12        0.50        0.41      0.85 o 
  -7  -6  12        6.42        6.46      1.00 o 
  -6  -6  12       25.74       25.93      2.10 o 
  -5  -6  12        0.26        0.30      0.66 o 
  -4  -6  12        7.43        8.13      0.69 o 
  -3  -6  12       26.15       28.63      1.04 o 
  -2  -6  12      104.71       93.32      1.94 o 
  -1  -6  12      125.55      128.76      2.45 o 
   0  -6  12        7.29        7.53      0.95 o 
   1  -6  12        6.78        6.36      0.60 o 
   2  -6  12        0.29        0.75      0.50 o 
   3  -6  12       16.73       17.92      1.00 o 
   4  -6  12       38.91       35.45      1.35 o 
   5  -6  12       11.72       11.44      1.09 o 
   6  -6  12        4.76        4.94      1.01 o 
   7  -6  12        1.61       -0.44      1.03 o 
  -9  -5  12        0.25        1.43      0.99 o 
  -8  -5  12        6.83        3.42      0.98 o 
  -7  -5  12       45.68       46.92      2.24 o 
  -6  -5  12        0.74        0.98      0.73 o 
  -5  -5  12        6.92        7.25      0.87 o 
  -4  -5  12       24.92       25.76      1.09 o 
  -3  -5  12       35.37       36.92      2.00 o 
  -2  -5  12       77.65       79.80      1.53 o 
  -1  -5  12       26.56       26.66      1.01 o 
   0  -5  12       43.63       43.91      1.09 o 
   1  -5  12        0.55        0.80      0.48 o 
   2  -5  12        0.52       -0.07      0.49 o 
   3  -5  12       28.65       29.96      2.10 o 
   4  -5  12       39.31       37.83      1.34 o 
   5  -5  12       18.13       19.96      1.24 o 
   6  -5  12        0.71        0.67      1.11 o 
   7  -5  12       22.94       25.94      1.68 o 
 -10  -4  12        4.45        6.91      1.07 o 
  -9  -4  12        4.75        4.57      1.55 o 
  -8  -4  12       18.19       16.22      1.04 o 
  -7  -4  12        0.25        0.88      0.58 o 
  -6  -4  12       28.38       29.11      1.59 o 
  -5  -4  12       43.05       45.03      1.41 o 
  -4  -4  12       15.51       13.39      0.89 o 
  -3  -4  12       65.11       65.38      1.34 o 
  -2  -4  12        3.51        1.25      0.47 o 
  -1  -4  12       11.06       10.54      0.69 o 
   0  -4  12       50.01       48.13      1.16 o 
   1  -4  12       30.35       33.20      1.31 o 
   2  -4  12       51.54       49.86      1.88 o 
   3  -4  12        4.86        4.80      0.61 o 
   4  -4  12        1.30        0.41      0.65 o 
   5  -4  12       24.33       23.99      1.66 o 
   6  -4  12        6.50        4.84      1.15 o 
 -10  -3  12       12.10       12.95      1.19 o 
  -9  -3  12        9.72       10.23      1.03 o 
  -8  -3  12        0.56        0.21      0.68 o 
  -7  -3  12        1.10        0.95      0.84 o 
  -6  -3  12       56.10       53.70      1.58 o 
  -5  -3  12       64.35       62.69      1.70 o 
  -4  -3  12       48.06       44.52      1.21 o 
  -3  -3  12       14.01       11.60      0.86 o 
  -2  -3  12       59.34       61.62      1.38 o 
  -1  -3  12       87.62       87.07      1.71 o 
   0  -3  12       92.28       94.51      1.66 o 
   1  -3  12      139.77      144.92      2.23 o 
   2  -3  12       24.81       26.70      0.83 o 
   3  -3  12        8.47        8.54      0.79 o 
   4  -3  12        0.16        0.48      0.76 o 
   5  -3  12        0.43        0.67      0.92 o 
   6  -3  12        6.48        8.17      1.20 o 
 -11  -2  12        0.46        0.90      0.89 o 
 -10  -2  12       15.23       15.13      1.25 o 
  -9  -2  12        0.62        0.52      0.77 o 
  -8  -2  12        2.07        2.01      0.70 o 
  -7  -2  12       35.53       37.29      1.42 o 
  -6  -2  12        9.09        9.84      1.18 o 
  -5  -2  12       13.80       11.39      0.73 o 
  -4  -2  12       68.58       66.54      1.57 o 
  -3  -2  12       39.48       36.11      1.11 o 
  -2  -2  12      213.73      210.97      3.36 o 
  -1  -2  12      157.88      154.76      2.90 o 
   0  -2  12       74.45       73.36      1.33 o 
   1  -2  12       55.83       51.96      1.08 o 
   2  -2  12       47.55       53.89      1.30 o 
   3  -2  12       27.44       30.08      1.17 o 
   4  -2  12        1.37       -0.19      0.86 o 
   5  -2  12        2.52        2.42      0.99 o 
   6  -2  12        5.30        3.58      1.44 o 
 -11  -1  12        7.45        7.37      1.01 o 
 -10  -1  12        2.83        1.39      0.94 o 
  -9  -1  12        7.54        8.71      1.44 o 
  -8  -1  12       79.82       79.84      2.00 o 
  -7  -1  12       11.91       11.67      0.80 o 
  -6  -1  12        8.56        8.39      0.72 o 
  -5  -1  12       41.44       44.29      1.85 o 
  -4  -1  12       49.79       48.27      1.36 o 
  -3  -1  12      102.44       97.61      1.83 o 
  -2  -1  12       58.17       53.50      1.35 o 
  -1  -1  12       30.89       33.81      0.92 o 
   0  -1  12       81.17       81.28      1.33 o 
   1  -1  12       31.59       29.78      0.87 o 
   2  -1  12        1.50        1.49      0.57 o 
   3  -1  12        8.55        9.40      0.96 o 
   4  -1  12       30.26       33.64      1.81 o 
   5  -1  12        4.61        4.77      1.47 o 
   6  -1  12        2.95        4.56      2.33 o 
 -12   0  12       10.17       10.49      1.54 o 
 -11   0  12       10.36        8.22      1.06 o 
 -10   0  12       16.43       17.28      1.20 o 
  -9   0  12       81.06       85.32      2.35 o 
  -8   0  12       18.54       15.87      0.94 o 
  -7   0  12       12.54       11.17      0.83 o 
  -6   0  12       86.22       86.04      1.90 o 
  -5   0  12       25.73       26.77      1.08 o 
  -4   0  12       82.77       77.72      2.20 o 
  -3   0  12       77.16       83.44      1.72 o 
  -2   0  12       25.56       23.80      1.01 o 
  -1   0  12       64.27       61.76      1.15 o 
   0   0  12       32.30       31.96      0.89 o 
   1   0  12       29.88       30.98      1.08 o 
   2   0  12       82.82       83.39      2.08 o 
   3   0  12       36.71       39.03      2.32 o 
   4   0  12        3.59        5.57      1.45 o 
   5   0  12        2.72        1.87      1.40 o 
 -12   1  12        1.03       -0.59      0.89 o 
 -11   1  12       31.54       31.29      1.58 o 
 -10   1  12       24.33       25.16      1.39 o 
  -9   1  12        6.49        6.36      0.83 o 
  -8   1  12       18.70       19.32      1.05 o 
  -7   1  12        0.38        0.20      0.57 o 
  -6   1  12        1.65        0.40      0.59 o 
  -5   1  12       76.14       81.50      1.89 o 
  -4   1  12       44.12       44.26      1.42 o 
  -3   1  12       76.23       76.58      1.36 o 
  -2   1  12       42.49       37.96      0.94 o 
  -1   1  12       22.29       20.61      0.77 o 
   0   1  12       51.08       45.22      1.25 o 
   1   1  12      112.48      119.22      4.15 o 
   2   1  12      137.45      126.41      7.88 o 
   3   1  12       24.03       24.53      1.92 o 
   4   1  12        2.80        2.94      1.39 o 
   5   1  12        3.64        3.12      2.40 o 
 -12   2  12        0.15        0.40      0.95 o 
 -11   2  12        6.11        7.80      1.68 o 
 -10   2  12        9.96        9.61      0.98 o 
  -9   2  12        6.44        8.14      0.92 o 
  -8   2  12        2.40        1.70      0.78 o 
  -7   2  12       18.54       17.17      1.03 o 
  -6   2  12       10.14       10.07      0.88 o 
  -5   2  12       28.78       31.94      1.27 o 
  -4   2  12       52.90       53.60      1.39 o 
  -3   2  12       24.84       26.40      0.95 o 
  -2   2  12       31.02       32.46      0.97 o 
  -1   2  12       50.09       52.01      1.47 o 
   0   2  12       33.26       30.42      1.38 o 
   1   2  12       23.51       21.83      1.76 o 
   2   2  12        0.18        0.50      1.14 o 
   3   2  12       13.74       13.11      1.66 o 
   4   2  12       23.42       24.90      1.45 o 
 -12   3  12        0.22       -0.88      0.88 o 
 -11   3  12        1.40        1.28      1.28 o 
 -10   3  12        0.26        0.51      0.75 o 
  -9   3  12        5.37        4.99      0.85 o 
  -8   3  12       46.27       41.76      1.47 o 
  -7   3  12      227.64      224.58      3.78 o 
  -6   3  12       32.41       29.65      1.01 o 
  -5   3  12        7.82        7.40      0.78 o 
  -4   3  12       22.61       26.86      1.04 o 
  -3   3  12       85.66       88.80      1.96 o 
  -2   3  12      124.95      128.81      2.39 o 
  -1   3  12       21.79       19.27      1.35 o 
   0   3  12        4.89        4.69      1.21 o 
   1   3  12        0.94        0.14      0.60 o 
   2   3  12        0.23       -0.65      0.65 o 
   3   3  12       14.32       12.79      1.01 o 
 -12   4  12        2.12        2.17      1.18 o 
 -11   4  12       22.65       26.52      1.73 o 
 -10   4  12        2.39        1.39      0.84 o 
  -9   4  12       40.25       37.80      1.93 o 
  -8   4  12       44.79       44.90      1.61 o 
  -7   4  12       24.87       23.74      0.97 o 
  -6   4  12       29.10       30.64      1.97 o 
  -5   4  12       34.33       32.39      1.19 o 
  -4   4  12       14.68       16.40      0.92 o 
  -3   4  12       38.66       39.24      1.48 o 
  -2   4  12       35.78       34.14      1.71 o 
  -1   4  12       27.03       28.91      1.66 o 
   0   4  12        4.01        4.30      0.89 o 
   1   4  12        8.43        7.90      1.04 o 
   2   4  12       24.22       24.63      1.59 o 
   3   4  12        1.35       -1.59      2.34 o 
 -12   5  12        1.66        1.86      1.61 o 
 -11   5  12       37.37       35.37      1.63 o 
 -10   5  12        7.05        5.65      0.98 o 
  -9   5  12        8.24        7.85      0.86 o 
  -8   5  12        0.84        0.59      0.58 o 
  -7   5  12        4.38        3.45      0.67 o 
  -6   5  12       88.34       91.91      2.09 o 
  -5   5  12       27.08       26.14      2.14 o 
  -4   5  12       12.73       11.76      1.07 o 
  -3   5  12        3.47        2.42      0.92 o 
  -2   5  12        1.58        2.60      0.96 o 
  -1   5  12       30.06       28.19      1.44 o 
   0   5  12       16.73       18.11      1.36 o 
   1   5  12        9.91        8.51      1.96 o 
   2   5  12        4.17        3.25      1.32 o 
 -12   6  12       45.99       47.50      2.59 o 
 -11   6  12       30.92       32.95      2.25 o 
 -10   6  12        0.42       -0.58      0.76 o 
  -9   6  12        0.31       -0.40      0.72 o 
  -8   6  12       13.18       13.16      1.09 o 
  -7   6  12       39.06       37.65      1.61 o 
  -6   6  12       23.14       22.87      1.47 o 
  -5   6  12       46.49       45.21      1.89 o 
  -4   6  12       82.57       85.07      2.53 o 
  -3   6  12       19.45       17.63      1.39 o 
  -2   6  12       25.25       27.31      1.32 o 
  -1   6  12        9.89        9.01      1.05 o 
   0   6  12       18.54       21.74      1.87 o 
   1   6  12        3.78        3.48      1.66 o 
 -11   7  12        0.78       -0.95      1.07 o 
 -10   7  12       15.00       14.59      1.60 o 
  -9   7  12        0.85       -0.85      0.85 o 
  -8   7  12       21.06       20.91      1.26 o 
  -7   7  12       47.33       49.71      3.08 o 
  -6   7  12       32.76       34.83      1.75 o 
  -5   7  12       47.28       46.26      1.95 o 
  -4   7  12       33.60       33.60      3.12 o 
  -3   7  12       44.63       46.02      1.77 o 
  -2   7  12       23.86       25.08      1.40 o 
  -1   7  12       12.26        9.33      1.55 o 
 -11   8  12       14.79       15.93      1.65 o 
 -10   8  12       19.67       20.54      4.68 o 
  -9   8  12        7.83        5.25      1.77 o 
  -8   8  12       25.91       25.01      1.76 o 
  -7   8  12       23.38       23.13      1.47 o 
  -6   8  12       24.42       24.01      1.51 o 
  -5   8  12       17.34       18.76      1.54 o 
  -4   8  12        3.15        4.36      1.08 o 
  -3   8  12        3.27        3.63      1.48 o 
  -2   8  12       15.33       14.94      1.73 o 
  -9   9  12       55.77       57.14      5.08 o 
  -8   9  12        4.86        2.43      1.18 o 
  -7   9  12        7.05        5.66      1.26 o 
  -6   9  12       21.96       24.94      2.70 o 
  -5   9  12       13.71       16.73      1.91 o 
  -4   9  12       20.37       22.07      2.17 o 
  -1 -11  13       13.32       14.76      1.43 o 
   0 -11  13        2.73        2.50      0.85 o 
   1 -11  13        0.43        0.08      0.82 o 
   2 -11  13       10.89        9.36      1.01 o 
  -3 -10  13        1.95        0.29      0.89 o 
  -2 -10  13       14.92       15.15      1.00 o 
  -1 -10  13        2.74        2.37      0.76 o 
   0 -10  13        1.11        0.73      0.73 o 
   1 -10  13        1.16        0.37      0.64 o 
   2 -10  13        0.24       -0.35      0.75 o 
   3 -10  13        8.88        9.06      1.36 o 
   4 -10  13        6.30        4.44      0.98 o 
  -5  -9  13        6.02        3.81      0.93 o 
  -4  -9  13        5.53        5.63      1.06 o 
  -3  -9  13        1.71        0.69      0.91 o 
  -2  -9  13        0.24        0.12      0.64 o 
  -1  -9  13        5.30        5.20      0.82 o 
   0  -9  13        3.64        3.40      0.77 o 
   1  -9  13        2.66        1.86      0.66 o 
   2  -9  13       25.97       27.47      1.20 o 
   3  -9  13       17.64       17.98      1.19 o 
   4  -9  13       12.97       12.03      1.16 o 
   5  -9  13        0.88        0.20      1.22 o 
  -6  -8  13        6.62        4.81      0.98 o 
  -5  -8  13        1.84        2.08      0.89 o 
  -4  -8  13        1.74        0.95      1.23 o 
  -3  -8  13        6.34        6.14      0.88 o 
  -2  -8  13        3.34        2.58      0.67 o 
  -1  -8  13        1.96        2.66      0.77 o 
   0  -8  13       17.34       17.60      0.97 o 
   1  -8  13       55.75       56.25      1.49 o 
   2  -8  13        7.24        6.52      1.04 o 
   3  -8  13        1.04        0.99      0.71 o 
   4  -8  13        9.43       10.11      1.12 o 
   5  -8  13        1.26        1.37      0.95 o 
  -7  -7  13        9.62       10.05      1.20 o 
  -6  -7  13        3.84        3.46      0.93 o 
  -5  -7  13        1.94       -0.40      1.70 o 
  -4  -7  13       19.89       19.02      1.39 o 
  -3  -7  13        5.03        5.25      0.75 o 
  -2  -7  13       14.69       14.02      0.92 o 
  -1  -7  13       21.88       22.92      0.96 o 
   0  -7  13       15.38       14.15      1.02 o 
   1  -7  13        4.60        5.05      0.75 o 
   2  -7  13        1.12        0.74      0.65 o 
   3  -7  13        4.35        4.09      0.79 o 
   4  -7  13        1.19        1.00      0.99 o 
   5  -7  13        7.92        8.48      1.14 o 
  -8  -6  13       31.88       27.41      1.91 o 
  -7  -6  13        5.37        6.28      1.14 o 
  -6  -6  13        0.21        0.60      0.75 o 
  -5  -6  13       21.95       23.02      1.13 o 
  -4  -6  13        0.33       -0.07      0.58 o 
  -3  -6  13       42.50       40.38      1.79 o 
  -2  -6  13      129.66      131.31      2.25 o 
  -1  -6  13       12.36       11.07      0.94 o 
   0  -6  13        0.39        0.50      0.57 o 
   1  -6  13        0.23        0.15      0.59 o 
   2  -6  13       27.80       30.29      1.22 o 
   3  -6  13       18.98       15.83      1.04 o 
   4  -6  13        6.53        7.25      0.92 o 
   5  -6  13       12.91       14.98      2.28 o 
  -9  -5  13       41.74       33.01      2.24 o 
  -8  -5  13       10.80        9.32      2.43 o 
  -7  -5  13        2.34        2.32      0.72 o 
  -6  -5  13        6.21        4.82      0.73 o 
  -5  -5  13        0.71        0.88      0.59 o 
  -4  -5  13       15.64       16.00      1.03 o 
  -3  -5  13       10.20        9.13      0.80 o 
  -2  -5  13        2.79        2.85      0.58 o 
  -1  -5  13       22.16       21.72      0.94 o 
   0  -5  13        5.01        2.88      0.63 o 
   1  -5  13       18.32       16.33      0.94 o 
   2  -5  13       12.11       13.10      0.94 o 
   3  -5  13       20.93       20.43      1.17 o 
   4  -5  13       31.51       31.03      1.28 o 
   5  -5  13        3.19        2.25      0.94 o 
  -9  -4  13       12.82       16.46      1.20 o 
  -8  -4  13        0.61        1.34      0.75 o 
  -7  -4  13       26.97       24.28      1.18 o 
  -6  -4  13       20.59       21.89      1.11 o 
  -5  -4  13        1.51        0.56      0.62 o 
  -4  -4  13       23.36       23.19      1.00 o 
  -3  -4  13        2.86        3.44      0.61 o 
  -2  -4  13        1.61        1.74      0.53 o 
  -1  -4  13       49.13       47.49      1.19 o 
   0  -4  13       66.28       67.62      1.46 o 
   1  -4  13       34.34       32.90      1.45 o 
   2  -4  13       22.17       22.87      1.22 o 
   3  -4  13       13.74       15.09      0.89 o 
   4  -4  13        2.49        2.87      0.98 o 
   5  -4  13        5.77        7.90      1.23 o 
 -10  -3  13        3.48        2.18      1.88 o 
  -9  -3  13        1.73        1.14      0.84 o 
  -8  -3  13       25.23       27.18      1.42 o 
  -7  -3  13       15.33       14.72      1.02 o 
  -6  -3  13        4.31        4.25      0.77 o 
  -5  -3  13       25.37       22.33      1.72 o 
  -4  -3  13       19.95       22.11      1.00 o 
  -3  -3  13       17.42       18.64      1.08 o 
  -2  -3  13       53.84       53.16      1.39 o 
  -1  -3  13       70.41       64.78      1.39 o 
   0  -3  13       70.02       72.21      1.54 o 
   1  -3  13       68.56       63.79      1.47 o 
   2  -3  13       37.19       39.79      1.14 o 
   3  -3  13        4.98        5.69      1.35 o 
   4  -3  13        8.77        7.61      1.05 o 
   5  -3  13        5.41        7.00      1.18 o 
 -10  -2  13        1.09        1.56      0.93 o 
  -9  -2  13       24.75       24.51      1.49 o 
  -8  -2  13       30.15       29.00      1.41 o 
  -7  -2  13        1.46        1.99      0.61 o 
  -6  -2  13       60.72       59.68      1.57 o 
  -5  -2  13       17.02       16.13      0.91 o 
  -4  -2  13        2.22        1.76      0.75 o 
  -3  -2  13       35.63       37.80      1.51 o 
  -2  -2  13       38.62       40.24      1.99 o 
  -1  -2  13       23.30       20.21      0.87 o 
   0  -2  13       60.40       54.14      1.22 o 
   1  -2  13        7.07        8.04      0.68 o 
   2  -2  13        3.34        1.92      0.67 o 
   3  -2  13       35.64       32.94      1.47 o 
   4  -2  13       17.14       17.35      1.42 o 
   5  -2  13       13.12       11.85      1.34 o 
 -11  -1  13        2.46        1.85      1.42 o 
 -10  -1  13       20.56       21.51      1.53 o 
  -9  -1  13        6.36        6.28      0.98 o 
  -8  -1  13       41.30       45.26      1.74 o 
  -7  -1  13       90.41       94.44      2.66 o 
  -6  -1  13        8.84        5.87      0.73 o 
  -5  -1  13       10.22        9.50      0.79 o 
  -4  -1  13       10.90       11.55      0.86 o 
  -3  -1  13        6.61        8.57      0.81 o 
  -2  -1  13       17.86       20.93      0.96 o 
  -1  -1  13        5.90        7.96      0.86 o 
   0  -1  13       15.80       13.80      0.68 o 
   1  -1  13       10.70        9.16      0.70 o 
   2  -1  13       11.61        9.98      1.00 o 
   3  -1  13       16.28       16.52      1.36 o 
   4  -1  13       17.71       17.70      1.89 o 
 -11   0  13        5.35        5.04      1.59 o 
 -10   0  13       13.30        9.37      1.30 o 
  -9   0  13        6.56        6.80      1.03 o 
  -8   0  13        2.38        2.74      0.85 o 
  -7   0  13        4.52        5.34      0.92 o 
  -6   0  13       15.99       17.63      1.98 o 
  -5   0  13       27.80       26.20      1.48 o 
  -4   0  13       58.36       53.27      1.61 o 
  -3   0  13       14.40       15.37      1.33 o 
  -2   0  13        1.92        1.73      0.50 o 
  -1   0  13       19.28       24.43      0.82 o 
   0   0  13       16.22       14.85      0.97 o 
   1   0  13      113.85      117.25      2.32 o 
   2   0  13       70.44       67.79      8.47 o 
   3   0  13        1.35        2.42      1.35 o 
   4   0  13        4.61        4.51      1.48 o 
 -11   1  13       11.60       13.75      1.46 o 
 -10   1  13        0.88       -0.92      0.92 o 
  -9   1  13        0.25       -0.73      0.81 o 
  -8   1  13       21.12       20.51      1.35 o 
  -7   1  13        0.31        0.33      0.76 o 
  -6   1  13        9.55        9.35      0.97 o 
  -5   1  13       54.75       55.27      1.68 o 
  -4   1  13       64.45       63.89      2.10 o 
  -3   1  13        0.33        0.46      0.48 o 
  -2   1  13       13.32       12.94      0.81 o 
  -1   1  13       20.89       21.94      0.95 o 
   0   1  13       16.63       17.13      1.14 o 
   1   1  13       51.14       53.56      3.33 o 
   2   1  13       15.74       13.33      1.65 o 
   3   1  13        9.98       11.67      2.72 o 
 -11   2  13        1.22        1.30      1.15 o 
 -10   2  13        0.53        0.33      0.92 o 
  -9   2  13       18.51       17.82      1.36 o 
  -8   2  13        2.67        1.99      0.97 o 
  -7   2  13        5.15        4.09      0.94 o 
  -6   2  13       24.17       23.34      1.19 o 
  -5   2  13       23.90       24.70      1.21 o 
  -4   2  13        7.34        7.10      0.73 o 
  -3   2  13       73.43       73.58      1.54 o 
  -2   2  13       18.84       16.81      1.12 o 
  -1   2  13        7.54        7.12      0.91 o 
   0   2  13        5.93        4.73      2.32 o 
   1   2  13       13.69       16.91      1.99 o 
   2   2  13        4.47        6.46      1.45 o 
   3   2  13       17.02       15.04      1.82 o 
 -11   3  13        6.39        7.03      1.17 o 
 -10   3  13       12.96       13.24      1.34 o 
  -9   3  13        3.10        1.71      0.99 o 
  -8   3  13       82.43       76.23      2.43 o 
  -7   3  13       20.31       19.37      1.80 o 
  -6   3  13        0.51        1.33      0.71 o 
  -5   3  13        0.47       -0.06      0.59 o 
  -4   3  13       26.78       28.94      1.13 o 
  -3   3  13      126.88      123.47      2.61 o 
  -2   3  13       20.39       20.15      2.56 o 
  -1   3  13       10.20       10.41      1.72 o 
   0   3  13        4.00        3.27      1.27 o 
   1   3  13        2.54        2.65      1.26 o 
   2   3  13        5.41        7.86      2.55 o 
 -11   4  13       34.50       41.18      1.99 o 
 -10   4  13        1.96        1.34      1.23 o 
  -9   4  13       17.43       17.61      1.44 o 
  -8   4  13        9.62        7.69      1.16 o 
  -7   4  13        0.65        0.94      0.66 o 
  -6   4  13        0.72       -0.25      0.67 o 
  -5   4  13        3.48        4.14      1.11 o 
  -4   4  13       11.69       10.61      1.10 o 
  -3   4  13        2.38        1.01      0.91 o 
  -2   4  13       47.61       55.14      2.21 o 
  -1   4  13       27.16       25.77      4.98 o 
   0   4  13       11.42       14.74      4.26 o 
   1   4  13       24.86       26.63      2.03 o 
 -11   5  13        6.29        6.68      2.07 o 
 -10   5  13       38.43       40.73      2.66 o 
  -9   5  13        3.72        1.51      1.31 o 
  -8   5  13        2.15        1.42      0.82 o 
  -7   5  13       15.93       16.11      1.66 o 
  -6   5  13       16.94       17.19      1.65 o 
  -5   5  13       18.69       17.09      1.29 o 
  -4   5  13        5.73        7.51      2.94 o 
  -3   5  13        8.55        6.76      1.35 o 
  -2   5  13       37.70       36.89      3.45 o 
  -1   5  13       12.21       12.27      4.17 o 
   0   5  13       15.74       14.95      1.92 o 
 -11   6  13        5.69        4.53      1.34 o 
 -10   6  13       14.96       15.88      1.62 o 
  -9   6  13        3.27        3.75      1.30 o 
  -8   6  13       26.36       24.90      6.35 o 
  -7   6  13       34.64       32.90      2.35 o 
  -6   6  13       25.65       26.11      1.93 o 
  -5   6  13       26.79       28.46      1.99 o 
  -4   6  13       52.39       50.51      3.04 o 
  -3   6  13       20.61       21.72      2.48 o 
  -2   6  13        6.73        8.00      1.42 o 
  -1   6  13       29.59       31.92      2.14 o 
 -10   7  13        2.16        2.49      1.22 o 
  -9   7  13       18.38       19.82      1.74 o 
  -8   7  13       27.11       27.50      2.43 o 
  -7   7  13       15.32       15.28      1.56 o 
  -6   7  13       32.30       29.16      2.11 o 
  -5   7  13        4.36        4.80      1.58 o 
  -4   7  13        0.56       -0.44      1.35 o 
  -3   7  13       10.89       13.22      1.89 o 
  -2   7  13       19.83       27.29      3.75 o 
  -9   8  13       18.97       18.17      1.68 o 
  -8   8  13       15.20       10.05      1.90 o 
  -7   8  13       12.23       13.13      2.00 o 
  -6   8  13        3.24        2.29      1.45 o 
  -5   8  13        2.27        1.99      1.45 o 
  -1 -10  14        0.14        0.68      0.97 o 
   0 -10  14        0.28        0.98      1.07 o 
   1 -10  14        4.61        3.43      1.28 o 
  -3  -9  14        0.63       -0.04      1.20 o 
  -2  -9  14        0.48       -0.75      0.75 o 
  -1  -9  14        2.06        1.68      1.17 o 
   0  -9  14        7.68        6.96      0.87 o 
   1  -9  14       14.17       16.52      1.12 o 
   2  -9  14        9.64        8.84      1.03 o 
   3  -9  14        8.79        7.04      1.50 o 
  -5  -8  14       16.86       15.90      1.54 o 
  -4  -8  14        7.73        6.65      0.93 o 
  -3  -8  14        0.97        1.18      0.80 o 
  -2  -8  14       12.15       12.35      1.16 o 
  -1  -8  14       12.09       12.67      1.09 o 
   0  -8  14        5.18        4.71      0.80 o 
   1  -8  14        8.83       10.04      0.90 o 
   2  -8  14        3.47        4.37      0.92 o 
   3  -8  14        0.14       -0.13      0.81 o 
  -6  -7  14       20.73       21.47      1.74 o 
  -5  -7  14        4.89        3.89      0.80 o 
  -4  -7  14       11.01       10.58      1.04 o 
  -3  -7  14       40.87       38.48      1.84 o 
  -2  -7  14       10.66       10.45      0.93 o 
  -1  -7  14       21.21       22.11      1.00 o 
   0  -7  14        4.18        4.22      0.83 o 
   1  -7  14        0.26       -0.02      0.66 o 
   2  -7  14        5.48        3.89      0.90 o 
   3  -7  14        6.06        6.25      1.03 o 
   4  -7  14       11.12       12.11      1.21 o 
  -7  -6  14       28.85       26.96      2.02 o 
  -6  -6  14        7.07        6.10      0.90 o 
  -5  -6  14        0.70        0.14      0.67 o 
  -4  -6  14       19.10       18.88      1.22 o 
  -3  -6  14       24.03       26.97      1.40 o 
  -2  -6  14        4.58        2.46      0.75 o 
  -1  -6  14        5.61        5.18      0.71 o 
   0  -6  14        6.23        5.17      0.92 o 
   1  -6  14        1.80        2.01      0.71 o 
   2  -6  14       12.29        9.39      0.95 o 
   3  -6  14       38.12       39.18      1.71 o 
   4  -6  14       11.87       13.23      1.07 o 
  -8  -5  14       19.17       20.21      1.29 o 
  -7  -5  14        8.38        8.61      2.03 o 
  -6  -5  14       17.59       18.47      1.39 o 
  -5  -5  14       19.74       18.99      1.14 o 
  -4  -5  14        2.35        1.22      0.76 o 
  -3  -5  14        1.72        1.36      0.78 o 
  -2  -5  14        1.86        2.17      0.74 o 
  -1  -5  14        6.47        6.19      0.75 o 
   0  -5  14       23.60       22.06      1.11 o 
   1  -5  14       11.48        9.55      0.91 o 
   2  -5  14        9.37        6.47      1.02 o 
   3  -5  14       10.94        9.02      0.94 o 
   4  -5  14       13.79       13.95      1.24 o 
  -9  -4  14        0.76       -0.51      1.10 o 
  -8  -4  14        5.35        3.49      0.92 o 
  -7  -4  14       17.76       19.47      1.30 o 
  -6  -4  14       39.88       41.61      1.61 o 
  -5  -4  14       49.71       45.30      1.66 o 
  -4  -4  14        3.30        2.56      0.87 o 
  -3  -4  14       10.49        9.63      1.02 o 
  -2  -4  14       41.34       45.82      1.57 o 
  -1  -4  14        1.33        0.95      0.81 o 
   0  -4  14       24.83       23.87      1.12 o 
   1  -4  14       79.73       83.88      1.98 o 
   2  -4  14        1.80        0.61      0.64 o 
   3  -4  14        0.72        0.22      0.77 o 
   4  -4  14        5.00        5.67      1.08 o 
  -9  -3  14        1.15        0.62      0.89 o 
  -8  -3  14        8.24       10.51      1.09 o 
  -7  -3  14       26.60       26.47      1.36 o 
  -6  -3  14       13.35       14.63      1.60 o 
  -5  -3  14       21.86       23.07      1.29 o 
  -4  -3  14       42.69       44.18      1.73 o 
  -3  -3  14        4.75        3.51      0.88 o 
  -2  -3  14       13.49       17.04      1.09 o 
  -1  -3  14       19.32       17.01      0.98 o 
   0  -3  14        9.60       10.47      0.90 o 
   1  -3  14       10.98       10.03      0.82 o 
   2  -3  14       11.43       10.04      0.86 o 
   3  -3  14        3.41        2.70      0.95 o 
   4  -3  14        3.80        2.84      1.11 o 
 -10  -2  14        4.92        2.15      1.40 o 
  -9  -2  14       14.61       13.23      1.30 o 
  -8  -2  14       21.74       20.74      1.30 o 
  -7  -2  14       11.16       10.09      1.14 o 
  -6  -2  14       10.72        9.82      1.05 o 
  -5  -2  14        4.32        3.98      0.88 o 
  -4  -2  14        3.12        3.26      0.84 o 
  -3  -2  14        5.88        6.57      1.01 o 
  -2  -2  14        4.66        5.22      0.98 o 
  -1  -2  14       28.39       28.57      1.16 o 
   0  -2  14        2.96        2.38      0.66 o 
   1  -2  14       11.98       12.32      1.01 o 
   2  -2  14       26.33       26.53      1.40 o 
   3  -2  14       14.34       15.06      2.43 o 
 -10  -1  14        5.94        5.20      1.18 o 
  -9  -1  14       15.99       15.46      1.28 o 
  -8  -1  14       10.48       11.07      1.76 o 
  -7  -1  14        7.38        6.52      1.19 o 
  -6  -1  14        3.45        2.42      0.84 o 
  -5  -1  14        1.53        1.10      0.79 o 
  -4  -1  14       41.47       43.85      1.77 o 
  -3  -1  14       16.51       17.80      1.54 o 
  -2  -1  14        0.44        0.42      0.63 o 
  -1  -1  14       13.70       15.66      0.89 o 
   0  -1  14        4.90        4.90      0.65 o 
   1  -1  14       16.09       16.77      1.32 o 
   2  -1  14        5.96        3.83      1.07 o 
   3  -1  14        6.09        8.93      2.14 o 
 -10   0  14        5.30        4.83      1.23 o 
  -9   0  14        2.55        1.56      0.96 o 
  -8   0  14        4.22        5.95      1.04 o 
  -7   0  14        1.78        2.73      0.92 o 
  -6   0  14       12.96       10.38      1.10 o 
  -5   0  14       47.50       47.41      1.88 o 
  -4   0  14        0.70       -0.78      0.78 o 
  -3   0  14       11.42       12.15      0.98 o 
  -2   0  14       13.29       11.29      0.76 o 
  -1   0  14        0.28       -0.36      0.53 o 
   0   0  14      105.32      116.74      2.37 o 
   1   0  14       39.67       41.29      1.97 o 
   2   0  14        0.15        0.74      1.25 o 
   3   0  14        4.75        4.70      1.49 o 
 -10   1  14       22.65       23.39      1.76 o 
  -9   1  14        3.53        3.55      1.05 o 
  -8   1  14        1.33        0.38      0.90 o 
  -7   1  14       26.05       28.42      2.70 o 
  -6   1  14        9.51        7.57      1.50 o 
  -5   1  14       15.07       13.61      1.32 o 
  -4   1  14        1.03        0.78      0.85 o 
  -3   1  14       10.12       10.46      0.83 o 
  -2   1  14        3.50        1.32      0.68 o 
  -1   1  14        5.46        4.25      1.00 o 
   0   1  14        3.37        3.36      0.91 o 
   1   1  14        1.15        0.22      1.65 o 
   2   1  14       11.84       11.34      1.75 o 
 -11   2  14       22.77       25.69      2.77 o 
 -10   2  14        8.45       10.62      1.50 o 
  -9   2  14       68.56       62.11      2.65 o 
  -8   2  14       89.39       92.77      2.73 o 
  -7   2  14        2.80        3.11      1.46 o 
  -6   2  14        2.29        1.06      0.94 o 
  -5   2  14       13.70       16.00      1.34 o 
  -4   2  14       24.68       23.89      1.10 o 
  -3   2  14        4.10        1.83      0.75 o 
  -2   2  14       13.51       14.03      1.11 o 
  -1   2  14        9.95        8.00      1.21 o 
   0   2  14        5.93        4.89      1.37 o 
   1   2  14        7.27        8.25      1.71 o 
 -11   3  14       10.24       11.70      2.33 o 
 -10   3  14       62.53       68.32      2.84 o 
  -9   3  14       75.39       82.92      6.75 o 
  -8   3  14        2.82        3.14      1.09 o 
  -7   3  14       20.35       18.48      1.50 o 
  -6   3  14        3.42        4.58      0.86 o 
  -5   3  14        1.21        0.59      0.76 o 
  -4   3  14       15.10       14.70      1.23 o 
  -3   3  14       16.55       14.58      1.54 o 
  -2   3  14       25.83       25.32      1.65 o 
  -1   3  14        9.70        9.72      3.04 o 
   0   3  14       14.12       15.10      1.76 o 
   1   3  14        9.92       11.04      3.13 o 
 -10   4  14       19.67       17.94      2.14 o 
  -9   4  14        4.41        3.81      2.30 o 
  -8   4  14       18.28       17.67      2.03 o 
  -7   4  14        9.76       10.63      1.39 o 
  -6   4  14        2.96        2.30      0.98 o 
  -5   4  14        1.89        1.90      0.90 o 
  -4   4  14        4.81        5.55      1.06 o 
  -3   4  14       20.83       22.33      1.83 o 
  -2   4  14        6.25        5.48      1.19 o 
  -1   4  14       12.48       13.98      1.73 o 
   0   4  14       12.97       11.43      1.88 o 
 -10   5  14       13.72       14.18      2.42 o 
  -9   5  14       10.91        9.62      1.48 o 
  -8   5  14       22.71       26.22      2.41 o 
  -7   5  14        9.95       12.48      1.93 o 
  -6   5  14       38.95       41.12      4.73 o 
  -5   5  14       45.37       48.53      3.08 o 
  -4   5  14       12.68       12.30      1.87 o 
  -3   5  14        2.97        3.76      1.58 o 
  -2   5  14        7.94        9.67      1.94 o 
  -9   6  14        8.13        6.18      1.83 o 
  -8   6  14       27.48       31.46      2.63 o 
  -7   6  14       25.45       22.01      2.28 o 
  -6   6  14       19.19       18.02      2.18 o 
  -5   6  14       10.09       12.95      1.94 o 
  -4   6  14        4.67        3.14      1.56 o 
  -3   6  14        5.40        6.67      1.74 o 
  -7   7  14        9.82       10.09      1.90 o 
  -6   7  14        0.29        0.28      1.39 o 
  -3  -8  15       22.00       21.56      2.06 o 
  -2  -8  15        9.96        9.54      1.18 o 
  -1  -8  15        3.73        3.03      0.79 o 
   0  -8  15        7.32        9.79      1.00 o 
   1  -8  15        5.00        3.70      1.37 o 
  -5  -7  15       26.69       22.82      1.95 o 
  -4  -7  15       13.01       11.89      1.89 o 
  -3  -7  15       29.95       31.07      2.29 o 
  -2  -7  15       27.29       27.73      2.75 o 
  -1  -7  15        0.14       -0.55      0.68 o 
   0  -7  15        1.04        0.89      0.86 o 
   1  -7  15        8.64        7.90      0.99 o 
   2  -7  15        7.59        6.26      1.51 o 
  -6  -6  15        3.63        4.35      0.94 o 
  -5  -6  15        3.83        3.80      0.94 o 
  -4  -6  15       19.39       24.08      1.49 o 
  -3  -6  15        6.43        6.35      1.10 o 
  -2  -6  15       19.11       18.61      1.45 o 
  -1  -6  15       11.91       12.85      1.02 o 
   0  -6  15        3.89        3.54      0.86 o 
   1  -6  15        8.65       11.71      1.69 o 
   2  -6  15       21.53       22.05      1.39 o 
  -7  -5  15        2.61        1.34      1.13 o 
  -6  -5  15        2.79        3.15      0.92 o 
  -5  -5  15       22.67       20.82      4.09 o 
  -4  -5  15       27.30       27.06      1.57 o 
  -3  -5  15        3.81        3.35      2.11 o 
  -2  -5  15        9.10       11.67      1.06 o 
  -1  -5  15       24.24       23.72      1.23 o 
   0  -5  15        8.77        8.60      1.00 o 
   1  -5  15        1.22        0.15      0.86 o 
   2  -5  15        2.70        2.04      0.90 o 
  -7  -4  15        8.06        4.80      1.00 o 
  -6  -4  15       38.83       36.95      2.65 o 
  -5  -4  15       20.64       18.27      1.42 o 
  -4  -4  15        8.36        8.71      1.30 o 
  -3  -4  15       20.57       24.07      1.43 o 
  -2  -4  15        2.84        3.34      0.79 o 
  -1  -4  15       18.94       18.52      1.72 o 
   0  -4  15       47.90       52.26      2.39 o 
   1  -4  15        0.22       -0.19      0.82 o 
   2  -4  15        0.24        0.18      0.78 o 
  -8  -3  15       13.23       13.62      2.82 o 
  -7  -3  15       18.16       15.29      1.34 o 
  -6  -3  15       15.15       13.23      1.32 o 
  -5  -3  15        0.82        0.87      1.61 o 
  -4  -3  15        2.11        2.57      0.90 o 
  -3  -3  15       21.70       20.01      1.38 o 
  -2  -3  15        0.73        0.36      0.80 o 
  -1  -3  15        6.00        8.28      0.89 o 
   0  -3  15        1.52        0.15      0.72 o 
   1  -3  15        0.37        0.33      0.73 o 
   2  -3  15        1.50        1.35      0.95 o 
  -9  -2  15       39.85       40.69      2.93 o 
  -8  -2  15       23.67       23.22      4.77 o 
  -7  -2  15        5.33        4.08      1.11 o 
  -6  -2  15        0.23       -0.19      0.91 o 
  -5  -2  15        6.23        5.27      1.00 o 
  -4  -2  15        2.86        0.91      0.88 o 
  -3  -2  15        0.43        0.38      0.82 o 
  -2  -2  15       43.04       42.49      1.59 o 
  -1  -2  15        2.52        2.31      0.78 o 
   0  -2  15        1.40        1.11      0.70 o 
   1  -2  15       20.62       21.44      1.35 o 
   2  -2  15        0.10        0.51      0.89 o 
  -9  -1  15       17.45       14.05      1.60 o 
  -8  -1  15        5.58        5.91      1.79 o 
  -7  -1  15        9.10       12.21      1.38 o 
  -6  -1  15        8.50        7.53      1.98 o 
  -5  -1  15       27.14       25.28      1.53 o 
  -4  -1  15        9.84        8.39      1.70 o 
  -3  -1  15        8.00        7.20      1.43 o 
  -2  -1  15        4.30        2.84      0.87 o 
  -1  -1  15       11.00        9.52      0.78 o 
   0  -1  15       39.22       42.16      1.36 o 
   1  -1  15        4.64        4.09      0.97 o 
  -9   0  15        6.17        5.74      1.27 o 
  -8   0  15       17.86       18.62      1.63 o 
  -7   0  15       17.27       16.96      5.06 o 
  -6   0  15       45.86       45.95      3.39 o 
  -5   0  15       33.57       35.04      1.75 o 
  -4   0  15        7.84        4.83      1.11 o 
  -3   0  15        0.49        0.01      0.74 o 
  -2   0  15        0.50       -0.43      0.59 o 
  -1   0  15       30.97       30.23      1.49 o 
   0   0  15        2.58        3.40      1.08 o 
   1   0  15        7.09        5.29      1.52 o 
  -9   1  15       41.34       46.11      2.34 o 
  -8   1  15       30.49       29.52      1.94 o 
  -7   1  15       61.02       53.06      2.46 o 
  -6   1  15       49.70       50.41      3.50 o 
  -5   1  15        4.67        3.72      1.09 o 
  -4   1  15       19.80       19.45      2.15 o 
  -3   1  15        6.77        6.05      0.82 o 
  -2   1  15        0.23       -0.60      0.88 o 
  -1   1  15        0.19        1.15      0.96 o 
   0   1  15        0.35        0.79      1.29 o 
  -9   2  15       47.04       52.45      8.91 o 
  -8   2  15       69.53       70.31      2.93 o 
  -7   2  15       20.36       19.85      2.01 o 
  -6   2  15        1.41       -0.50      1.05 o 
  -5   2  15       34.31       42.08      3.70 o 
  -4   2  15       18.96       19.72      1.34 o 
  -3   2  15       13.01       14.56      2.53 o 
  -2   2  15       11.06        9.86      1.86 o 
  -1   2  15        3.33        1.80      2.28 o 
   0   2  15        9.83        7.80      2.88 o 
  -9   3  15       18.77       19.32      2.69 o 
  -8   3  15        5.99        7.14      1.50 o 
  -7   3  15        7.53        9.51      2.00 o 
  -6   3  15        9.70        9.33      1.14 o 
  -5   3  15        1.87        0.95      0.90 o 
  -4   3  15       12.79       13.15      1.46 o 
  -3   3  15       34.41       35.73      2.05 o 
  -2   3  15       14.81       12.21      2.03 o 
  -1   3  15        5.62        7.33      1.49 o 
  -9   4  15        0.38        0.56      1.79 o 
  -8   4  15       10.07        7.87      1.61 o 
  -7   4  15       16.28       13.15      2.10 o 
  -6   4  15       14.01       11.52      2.09 o 
  -5   4  15       17.62       12.80      2.09 o 
  -4   4  15       14.99       14.78      2.07 o 
  -3   4  15        4.13        1.04      1.50 o 
  -7   5  15       10.72       11.32      2.09 o 
  -6   5  15       47.59       49.62      3.21 o 
  -5   5  15       15.96       15.37      2.14 o 
  -3  -6  16       29.80       26.11      2.45 o 
  -2  -6  16        9.64        9.12      1.10 o 
  -1  -6  16        0.83        2.01      1.27 o 
  -5  -5  16       13.44       11.55      1.88 o 
  -4  -5  16       11.74       13.01      1.39 o 
  -3  -5  16       10.44       11.77      1.50 o 
  -2  -5  16        2.28        1.53      0.91 o 
  -1  -5  16       11.72       10.50      1.08 o 
   0  -5  16       14.59       13.98      1.76 o 
  -6  -4  16       25.28       29.32      2.48 o 
  -5  -4  16        8.70        9.48      1.31 o 
  -4  -4  16        4.58        4.23      1.17 o 
  -3  -4  16        0.26        0.86      1.03 o 
  -2  -4  16       21.28       20.60      2.96 o 
  -1  -4  16       19.56       16.20      1.20 o 
   0  -4  16        1.55        1.90      0.96 o 
  -6  -3  16        1.22        1.73      1.07 o 
  -5  -3  16        3.94        4.58      1.74 o 
  -4  -3  16        4.93        4.08      1.22 o 
  -3  -3  16       11.40       10.17      1.41 o 
  -2  -3  16       13.39       12.28      1.24 o 
  -1  -3  16        0.77        2.01      0.92 o 
   0  -3  16        1.16       -0.10      0.91 o 
  -7  -2  16        7.43        5.18      1.26 o 
  -6  -2  16       14.09       12.25      1.49 o 
  -5  -2  16       26.36       29.01      2.18 o 
  -4  -2  16       20.91       19.82      3.61 o 
  -3  -2  16       24.82       25.11      1.97 o 
  -2  -2  16        3.74        2.56      1.02 o 
  -1  -2  16       21.69       24.34      1.90 o 
   0  -2  16        7.75        5.93      1.26 o 
  -7  -1  16       49.18       53.31      2.46 o 
  -6  -1  16       50.80       48.66      3.14 o 
  -5  -1  16       21.43       21.06      2.28 o 
  -4  -1  16       29.29       34.81      2.28 o 
  -3  -1  16       16.35       17.34      1.39 o 
  -2  -1  16        8.48        7.76      1.21 o 
  -1  -1  16       24.91       26.24      1.25 o 
  -8   0  16       19.07       21.68      2.63 o 
  -7   0  16       48.02       48.97      2.46 o 
  -6   0  16       32.43       32.06      2.06 o 
  -5   0  16       41.78       45.11      2.41 o 
  -4   0  16       14.53       16.79      2.67 o 
  -3   0  16        0.37        0.07      0.97 o 
  -2   0  16        5.54        4.83      1.07 o 
  -1   0  16        0.86        0.07      1.25 o 
  -7   1  16       13.09       14.04      1.70 o 
  -6   1  16       56.24       64.99      2.89 o 
  -5   1  16       14.91       12.32      1.59 o 
  -4   1  16        3.11        3.78      1.08 o 
  -3   1  16       20.78       23.75      1.81 o 
  -2   1  16        5.43        5.32      1.35 o 
  -7   2  16        2.20        2.65      1.85 o 
  -6   2  16        0.17        0.14      1.20 o 
  -5   2  16       10.21        6.91      1.21 o 
  -4   2  16       43.64       44.93      2.39 o 
  -3   2  16       16.64       11.18      2.05 o 
                                                 
